# Supplementary material for: Corticosterone induces obesity partly via promoting intestinal cell proliferation and survival
Source: Front Endocrinol (Lausanne). 2023 Jan 9;13:1052487. doi: 10.3389/fendo.2022.1052487 (PMC9869250; doi:10.3389/fendo.2022.1052487)
Supplement: Supplementary file 1 [file Table_1.xlsx]

## Sheet: intestine_67
Gene id	Gene name	CORT3	CORT2	CORT1	mean-CORT	Veh3	Veh2	Veh1	mean-Veh
ENSMUSG00000002831	Plin4	3.1	1.43	2.82	2.45	0.47	0.9	1.01	0.793333
ENSMUSG00000004328	Hif3a	3.53	2.9	7.27	4.56667	0.1	0.02	0.04	0.0533333
ENSMUSG00000008845	Cd163	3.73	4.06	2.01	3.26667	0.51	0.47	0.17	0.383333
ENSMUSG00000014542	Clec4f	7.42	5.31	10.29	7.67333	0	0.15	0.05	0.0666667
ENSMUSG00000016239	Lonrf3	1.55	2.01	1.31	1.62333	0.45	0.36	0.49	0.433333
ENSMUSG00000018238	Gdf9	2.98	2.81	2.67	2.82	0.86	0.94	0.93	0.91
ENSMUSG00000019368	Sec14l4	0.98	2.22	1.79	1.66333	0.23	0.06	0.02	0.103333
ENSMUSG00000021609	Slc6a3	4.43	4.87	3.75	4.35	0.32	0.26	1.28	0.62
ENSMUSG00000021750	Fam107a	1.38	1.45	2.19	1.67333	0.82	0.07	0.41	0.433333
ENSMUSG00000022032	Scara5	1.86	2.06	1.11	1.67667	0.65	0.64	0.52	0.603333
ENSMUSG00000022041	Chrna2	1.5	1.42	1.73	1.55	0.42	0.41	0.36	0.396667
ENSMUSG00000022598	Psca	5.2	2.9	3.76	3.95333	0.15	0.87	0	0.34
ENSMUSG00000023047	Amhr2	3.35	3.61	3.08	3.34667	0.08	0	0	0.0266667
ENSMUSG00000024924	Vldlr	1.39	1.22	1.55	1.38667	0.85	0.7	0.91	0.82
ENSMUSG00000025176	Hoga1	3.17	2.67	2.72	2.85333	0.75	0.74	0.75	0.746667
ENSMUSG00000026004	Kansl1l	1.92	2.51	1.91	2.11333	1.45	0.73	0.62	0.933333
ENSMUSG00000029321	Slc10a6	1.24	0.85	1.35	1.14667	0.52	0.19	0.26	0.323333
ENSMUSG00000030031	Kbtbd8	1.12	2.17	1.32	1.53667	0.39	0.28	0.39	0.353333
ENSMUSG00000030446	Zfp273	0.99	1.36	0.98	1.11	0.5	0.36	0.39	0.416667
ENSMUSG00000030657	Xylt1	1.1	1.83	1.26	1.39667	0.64	0.58	0.47	0.563333
ENSMUSG00000031596	Slc7a2	1.15	1.17	1.24	1.18667	0.39	0.43	0.23	0.35
ENSMUSG00000031722	Hp	12.88	1.31	2.82	5.67	0.51	0.53	0.79	0.61
ENSMUSG00000031845	Bco1	1.86	4.7	4.56	3.70667	0.51	0.7	0.69	0.633333
ENSMUSG00000032417	Rwdd2a	1.82	3.27	3.28	2.79	0.23	0.9	1.06	0.73
ENSMUSG00000033906	Zdhhc15	5.87	7.29	6.3	6.48667	0.61	0.57	0.73	0.636667
ENSMUSG00000035713	Usp35	2.2	1.37	1.82	1.79667	0.54	0.43	0.39	0.453333
ENSMUSG00000036040	Adamtsl2	3.17	2.57	19.93	8.55667	0.68	0.46	0.51	0.55
ENSMUSG00000036231	Agr3	5.2	4.52	2.66	4.12667	0.9	0.46	1.39	0.916667
ENSMUSG00000036916	Zfp280c	1.29	2.03	1.12	1.48	0.85	1.05	0.47	0.79
ENSMUSG00000037138	Aff3	0.95	1.06	1.17	1.06	0.46	0.71	0.2	0.456667
ENSMUSG00000037942	Crp	1.84	1.71	1.42	1.65667	0.35	0.33	0.5	0.393333
ENSMUSG00000038216	Pnmt	5.54	1.48	1.56	2.86	0.05	0	0	0.0166667
ENSMUSG00000038526	Car14	4.01	2.63	2.98	3.20667	0.2	0.68	0.39	0.423333
ENSMUSG00000038541	Srd5a2	3.47	3.48	2.99	3.31333	0.85	0.66	0.65	0.72
ENSMUSG00000038782	1700028J19Rik	3.93	3.08	2.26	3.09	1.07	0.42	1.04	0.843333
ENSMUSG00000039633	Lonrf1	1.8	1.59	0.95	1.44667	0.39	0.68	0.86	0.643333
ENSMUSG00000041797	Abca9	1.8	2.1	1.19	1.69667	0.92	0.8	0.65	0.79
ENSMUSG00000042540	Acot5	0.9	1.04	1.94	1.29333	0.11	0	0	0.0366667
ENSMUSG00000042579	4632404H12Rik	1.78	1.72	1.31	1.60333	0.78	0.86	0.8	0.813333
ENSMUSG00000043461	Sptssb	3.42	6.63	6.99	5.68	0.49	1.15	0.41	0.683333
ENSMUSG00000043487	Acot6	3.06	2.95	3.93	3.31333	0.53	1.27	0.76	0.853333
ENSMUSG00000049184	Purg	1.1	1.66	1.22	1.32667	0.06	0.65	0.41	0.373333
ENSMUSG00000053388	Trim50	1.36	1.37	1.32	1.35	0.26	0.33	0.54	0.376667
ENSMUSG00000054203	Ifi205	2.16	4.22	1.52	2.63333	1.26	0.9	0.25	0.803333
ENSMUSG00000059406	Tmprss9	1.76	2.1	1.58	1.81333	0.64	0.59	1.04	0.756667
ENSMUSG00000063713	Klk1b24	5.31	8.16	6.35	6.60667	0.33	0.49	0	0.273333
ENSMUSG00000063730	Hsd3b2	2.87	2.55	2	2.47333	0.69	0.78	1.13	0.866667
ENSMUSG00000066097	Cyp2j11	3.08	2.97	2.14	2.73	0.25	1.82	0.55	0.873333
ENSMUSG00000066170	E230001N04Rik	1.34	1.47	1.36	1.39	0.46	0.32	0.17	0.316667
ENSMUSG00000066687	Zbtb16	7.01	9.43	13.29	9.91	0.84	0.23	0.16	0.41
ENSMUSG00000068130	Zfp442	1.22	3.24	1.66	2.04	0.6	0.77	0.64	0.67
ENSMUSG00000068600	Gml2	2.88	14.82	17.18	11.6267	0.17	0.86	0.11	0.38
ENSMUSG00000070366	Plpp4	1.56	0.98	0.9	1.14667	0	0	0.18	0.06
ENSMUSG00000070644	Etnk2	1.81	3.32	2.87	2.66667	0.42	0.41	0.26	0.363333
ENSMUSG00000074802	Gas2l3	1.99	2.39	1.7	2.02667	0.79	0.65	0.92	0.786667
ENSMUSG00000078612	Fyb2	0.68	2.1	1.26	1.34667	0.2	0.17	0.36	0.243333
ENSMUSG00000079470	Utp14b	3.17	5.06	1.68	3.30333	0.61	0.88	0.71	0.733333
ENSMUSG00000084939	Gm830	1.59	1.08	0.81	1.16	0.51	0.43	0.44	0.46
ENSMUSG00000085723	Gm15915	4.93	2.12	2.42	3.15667	0.7	0.53	0.15	0.46
ENSMUSG00000086765	Gm11827	1.14	0.67	2.15	1.32	0.43	0.24	0	0.223333
ENSMUSG00000089774	Slc5a3	0.66	2.11	0.85	1.20667	0.7	0.19	0.27	0.386667
ENSMUSG00000102683	Gm37375	20.97	16.55	17.59	18.37	0	0	0	0
ENSMUSG00000102839	Gm37385	4.57	0.36	18.87	7.93333	0	0	0	0
ENSMUSG00000111348	Gm19531	0.56	1.15	1.51	1.07333	0.13	0.24	0	0.123333
ENSMUSG00000113175	Gm9973	15.28	12.86	7.02	11.72	0	0.1	0.04	0.0466667
ENSMUSG00000116922	4833419O12Rik	0.65	0.93	2.61	1.39667	0.29	0	0	0.0966667
ENSMUSG00000118522	Gm31160	2.05	0.79	1.56	1.46667	0.27	0.63	0.3	0.4
