# Supplementary material for: Corticosterone induces obesity partly via promoting intestinal cell proliferation and survival
Source: Front Endocrinol (Lausanne). 2023 Jan 9;13:1052487. doi: 10.3389/fendo.2022.1052487 (PMC9869250; doi:10.3389/fendo.2022.1052487)
Supplement: Supplementary file 2 [file Table_2.xlsx]

## Sheet: intestine_72
Gene id	Gene name	CORT3	CORT2	CORT1	mean-CORT	Veh3	Veh2	Veh1	mean-Veh
ENSMUSG00000011463	Cpb1	0.13	0.12	0.07	0.106667	511.74	611.3	0.34	374.46
ENSMUSG00000021928	Ebpl	0.94	0.92	1	0.953333	1.55	1.27	1.92	1.58
ENSMUSG00000023140	Reg2	0.11	0.27	0	0.126667	3.53	24.55	0.14	9.40667
ENSMUSG00000023433	Cela3b	0	0	0	0	1353.72	1442.67	3.44	933.277
ENSMUSG00000024028	Tff2	0	0.18	0	0.06	144.94	143.65	0.76	96.45
ENSMUSG00000024440	Pcdh12	0.17	0.64	0.32	0.376667	1.25	1.15	1	1.13333
ENSMUSG00000026069	Il1rl1	0.33	0.67	0.45	0.483333	1.37	2.8	0.56	1.57667
ENSMUSG00000026418	Tnni1	0.36	0.48	0.79	0.543333	5.06	6.3	0.62	3.99333
ENSMUSG00000026818	Cel	0.03	0.03	0.06	0.04	866.72	1068.27	0.86	645.283
ENSMUSG00000027217	Tspan18	0.93	0.76	0.81	0.833333	1.42	2.13	1.68	1.74333
ENSMUSG00000029193	Cckar	0.22	0.06	0.02	0.1	2.74	5.42	0.5	2.88667
ENSMUSG00000029522	Pla2g1b	0	0	0	0	224.19	200.14	1.98	142.103
ENSMUSG00000029868	Trpv6	0	0	0	0	0.72	4.67	0.02	1.80333
ENSMUSG00000029882	2210010C04Rik	0.03	0.03	0	0.02	807.08	759.83	1.26	522.723
ENSMUSG00000030319	Cand2	1.02	0.7	0.82	0.846667	1.7	1.6	1.58	1.62667
ENSMUSG00000030402	Ppm1n	0.48	0	0.04	0.173333	1.36	0.26	2.97	1.53
ENSMUSG00000030954	Gp2	0.08	0.73	0.28	0.363333	91.07	86.17	0.23	59.1567
ENSMUSG00000031170	Slc38a5	0.06	0	0	0.02	1.37	1.58	0.07	1.00667
ENSMUSG00000031779	Ccl22	0.53	0.78	0.27	0.526667	2.37	2.09	1.7	2.05333
ENSMUSG00000031896	Ctrl	1.17	0.91	0.35	0.81	1407.31	1516.64	2.57	975.507
ENSMUSG00000031957	Ctrb1	0.76	0.28	0.35	0.463333	6026.18	7733.16	14.46	4591.27
ENSMUSG00000032334	Loxl1	0.93	1.21	0.83	0.99	1.67	2.72	1.64	2.01
ENSMUSG00000034818	Celf5	0.43	0.84	0.47	0.58	1.49	1.31	1.45	1.41667
ENSMUSG00000034923	Ly6g6f	0.97	0.79	0.94	0.9	1.08	6.56	2.19	3.27667
ENSMUSG00000035606	Ky	0.52	0.41	0.35	0.426667	3.35	2.12	1.86	2.44333
ENSMUSG00000035914	Cd276	0.82	0.82	0.48	0.706667	1.99	1.91	1.04	1.64667
ENSMUSG00000036938	Try5	0.09	0	0	0.03	1235.46	3054.15	1.49	1430.37
ENSMUSG00000037541	Shank2	0.36	0.35	0.23	0.313333	1.43	1.1	1.65	1.39333
ENSMUSG00000038037	Socs1	0.21	0.69	0.34	0.413333	1.52	1.64	0.99	1.38333
ENSMUSG00000039716	Dock3	0.36	0.44	0.32	0.373333	2.17	1.59	1.01	1.59
ENSMUSG00000040205	Cuzd1	0	0	0	0	16.82	22.42	0	13.08
ENSMUSG00000042784	Muc1	0.6	0.17	0.05	0.273333	1.93	2.41	0.15	1.49667
ENSMUSG00000042834	Nrep	0.88	0.92	0.53	0.776667	1.17	4.35	2.4	2.64
ENSMUSG00000043613	Mmp3	0.37	0.26	0.38	0.336667	1.46	1.18	1.16	1.26667
ENSMUSG00000044338	Aplnr	0.21	0.33	0.17	0.236667	2.38	3.52	2.43	2.77667
ENSMUSG00000046008	Pnlip	0	0.14	0.12	0.0866667	2078.31	2088.47	2.38	1389.72
ENSMUSG00000046807	Lrrc75b	0.46	0.43	0.57	0.486667	1.27	2.07	1.43	1.59
ENSMUSG00000049134	Nrap	0.92	0.26	0.3	0.493333	3.21	2.51	1.42	2.38
ENSMUSG00000054106	Try4	0	0	0	0	2216.72	3650.74	1.87	1956.44
ENSMUSG00000054385	Ceacam2	0.32	0.52	0.55	0.463333	1.9	2.77	0.98	1.88333
ENSMUSG00000054446	Cpa1	0.04	0	0	0.0133333	1299.1	1656.73	2.3	986.043
ENSMUSG00000054871	Tmem158	0.65	0.78	0.7	0.71	1.99	2.32	2.26	2.19
ENSMUSG00000055748	Gsdmc4	0.65	1.02	0.44	0.703333	2.36	200.89	9.56	70.9367
ENSMUSG00000055827	Gsdmc3	0.04	0	0.23	0.09	0.05	14.53	0.68	5.08667
ENSMUSG00000055978	Fut2	0.85	0.32	0.75	0.64	0.83	4.82	0.64	2.09667
ENSMUSG00000056306	Sertm1	0.57	0.62	0.41	0.533333	1.23	1.43	1.26	1.30667
ENSMUSG00000057163	Prss2	0	0.1	0	0.0333333	2723.69	3288.95	2.29	2004.98
ENSMUSG00000058579	Cela2a	0.06	0.07	0.26	0.13	4168.37	4137.27	28.75	2778.13
ENSMUSG00000070360	Amy2a1	0.08	0	0	0.0266667	492.1	429.63	0.73	307.487
ENSMUSG00000070686	Pramel34	0.25	0.04	0.78	0.356667	1.16	0.67	1.81	1.21333
ENSMUSG00000071361	Mcpt9	0	0	0.32	0.106667	0.27	5.56	0.48	2.10333
ENSMUSG00000071519	Prss3	0	0	0.1	0.0333333	7.34	96.6	0	34.6467
ENSMUSG00000071521	Try10	0	0	0	0	14.04	19.76	0.2	11.3333
ENSMUSG00000071553	Cpa2	0.22	0	0.18	0.133333	270.22	294.89	0.58	188.563
ENSMUSG00000074268	Amy2a5	0.07	0.12	0	0.0633333	1277.43	1990.36	0	1089.26
ENSMUSG00000074892	B3galt5	0.61	0.89	0.84	0.78	1.75	2.03	1.83	1.87
ENSMUSG00000076646	Ighv2-6-8	0	0	2.36	0.786667	11	2.19	19.35	10.8467
ENSMUSG00000076709	Ighv1-47	0	1.17	0	0.39	48.79	10.91	138.22	65.9733
ENSMUSG00000078607	1810010H24Rik	0.57	0.51	0.76	0.613333	1.97	1.74	1.82	1.84333
ENSMUSG00000083079	Amy2b	0	0	0	0	3.9	4.76	0.23	2.96333
ENSMUSG00000085704	4921531C22Rik	0.4	0.69	0.59	0.56	1.51	1.48	1.3	1.43
ENSMUSG00000086564	Cd101	0.7	0.52	0.39	0.536667	1.75	1.82	1.34	1.63667
ENSMUSG00000093931	Amy2a3	0	0	0	0	2406.48	2651.81	0.64	1686.31
ENSMUSG00000095457	Gvin-ps5	0.3	0.86	0.54	0.566667	1.33	1.37	2.53	1.74333
ENSMUSG00000096461	Igkv14-130	2.33	0.65	0	0.993333	14.11	19.52	48.71	27.4467
ENSMUSG00000096569	Amy2a2	0	0	0	0	244.76	189.05	0.64	144.817
ENSMUSG00000096770	Amy2a4	0.05	0.05	0	0.0333333	1716.05	1745.57	0.64	1154.09
ENSMUSG00000103385	Gm37752	0.38	0.05	0.21	0.213333	2.38	6.36	3.32	4.02
ENSMUSG00000110639	Gm6831	0.1	0	0.08	0.06	0.88	2.4	0.21	1.16333
ENSMUSG00000114985	1810028F09Rik	0.06	0.12	0	0.06	9.76	11.29	0.42	7.15667
ENSMUSG00000116383	Apol10c-ps	1.69	0.73	0.29	0.903333	4.64	4.64	15.36	8.21333
ENSMUSG00000118471	Gm50461	0	0	0.35	0.116667	1.98	1.99	0.88	1.61667
