# Supplementary material for: Corticosterone induces obesity partly via promoting intestinal cell proliferation and survival
Source: Front Endocrinol (Lausanne). 2023 Jan 9;13:1052487. doi: 10.3389/fendo.2022.1052487 (PMC9869250; doi:10.3389/fendo.2022.1052487)
Supplement: Supplementary file 3 [file Table_3.xlsx]

## Sheet: liver_128
Gene id	Gene name	CORT3	CORT2	CORT1	mean-CORT	Veh3	Veh2	Veh1	mean-Veh
ENSMUSG00000000120	Ngfr	0.6	0.43	0.13	0.386667	1.08	2.33	0.59	1.33333
ENSMUSG00000000486	Septin1	0.08	0.52	0.33	0.31	0.8	1.92	0.87	1.19667
ENSMUSG00000001995	Sipa1l2	1.04	0.72	0.83	0.863333	1.27	2.98	0.93	1.72667
ENSMUSG00000003379	Cd79a	0	0.04	0.07	0.0366667	1.1	2	0.29	1.13
ENSMUSG00000006538	Ihh	1.09	0.49	0.48	0.686667	1.81	2.68	1.31	1.93333
ENSMUSG00000009145	Dqx1	0.93	0.6	0.76	0.763333	1.28	2.99	1.77	2.01333
ENSMUSG00000019796	Lrp11	1.08	0.97	0.71	0.92	1.13	1.6	0.82	1.18333
ENSMUSG00000019874	Fabp7	0.4	1.27	0.3	0.656667	2.33	1.86	2.1	2.09667
ENSMUSG00000020140	Lgr5	0.32	0.53	0.23	0.36	1.11	1.22	1.9	1.41
ENSMUSG00000020381	Mrnip	0.56	1.35	0.45	0.786667	3.82	4.31	2.62	3.58333
ENSMUSG00000020638	Cmpk2	0.55	0.55	0.29	0.463333	0.82	1.37	1.11	1.1
ENSMUSG00000020641	Rsad2	0.53	0.64	0.24	0.47	0.97	1.54	0.62	1.04333
ENSMUSG00000020669	Sh3yl1	1.15	0.92	0.87	0.98	3.62	4.73	3.08	3.81
ENSMUSG00000021765	Fst	0.68	1.18	0.39	0.75	0.81	7.57	1.21	3.19667
ENSMUSG00000023122	Sult1c2	0.48	1.28	0.64	0.8	1.82	2.98	1.21	2.00333
ENSMUSG00000023341	Mx2	1.25	0.61	0.38	0.746667	2.27	3.24	2.81	2.77333
ENSMUSG00000024155	Meiob	0.31	1.16	1.04	0.836667	2.33	2.46	1.59	2.12667
ENSMUSG00000024399	Ltb	0.08	0.11	0.04	0.0766667	0.73	2.23	0.67	1.21
ENSMUSG00000024590	Lmnb1	1.07	0.69	1	0.92	1.71	2.41	1.19	1.77
ENSMUSG00000025780	Itih5	0.89	0.78	1.14	0.936667	2.15	2.74	1.5	2.13
ENSMUSG00000026315	Serpinb8	0.66	0.98	0.55	0.73	2.47	1.6	0.57	1.54667
ENSMUSG00000027246	Ell3	0.32	0.48	0.31	0.37	1.25	1.56	0.65	1.15333
ENSMUSG00000027296	Itpka	0.38	0.23	0.25	0.286667	1.1	1.12	0.95	1.05667
ENSMUSG00000028238	Atp6v0d2	0.4	0.58	0.21	0.396667	2.16	1.17	1.69	1.67333
ENSMUSG00000029821	Gsdme	0.94	0.94	0.95	0.943333	1.45	2.26	1.47	1.72667
ENSMUSG00000030364	Clec2h	1.85	0.03	0.82	0.9	6.78	12.9	2.06	7.24667
ENSMUSG00000030680	Pagr1a	0.53	0.89	0.23	0.55	3.13	0.29	5.47	2.96333
ENSMUSG00000031489	Adrb3	0.58	0.46	0.91	0.65	0.93	2.15	1.3	1.46
ENSMUSG00000031618	Nr3c2	0.59	0.8	0.68	0.69	1.92	2.54	1.81	2.09
ENSMUSG00000032363	Adamts7	0.25	0.54	0.67	0.486667	1.09	1.4	0.89	1.12667
ENSMUSG00000032500	Dclk3	0.71	0.95	0.61	0.756667	5.1	8.65	5.71	6.48667
ENSMUSG00000034258	Flvcr2	0.47	0.59	0.36	0.473333	1.13	3.1	0.85	1.69333
ENSMUSG00000034265	Zdhhc14	1.07	0.48	0.94	0.83	1.4	2.33	1.5	1.74333
ENSMUSG00000034459	Ifit1	0.58	0.7	0.5	0.593333	2.04	2.53	2.16	2.24333
ENSMUSG00000034774	Dsg1c	1.32	0.75	0.74	0.936667	3.41	5.58	1.05	3.34667
ENSMUSG00000034855	Cxcl10	1.06	0.61	0.26	0.643333	1.41	6.71	2.18	3.43333
ENSMUSG00000035042	Ccl5	1.54	0.4	0.3	0.746667	4.16	7.37	2.43	4.65333
ENSMUSG00000035112	Wnk4	0.33	0.15	0.35	0.276667	1.09	1.17	0.94	1.06667
ENSMUSG00000035509	Fbxl21	0.67	0.9	0.87	0.813333	1.91	1.76	2.12	1.93
ENSMUSG00000035842	Ddx11	0.63	0.48	0.5	0.536667	1.38	2.07	1.31	1.58667
ENSMUSG00000035914	Cd276	0.77	1.2	0.17	0.713333	1.68	1.9	1.1	1.56
ENSMUSG00000037541	Shank2	0.3	0.27	0.43	0.333333	1.06	1.37	1.02	1.15
ENSMUSG00000038233	Gask1a	0.4	0.43	0.69	0.506667	4.38	3.34	2.32	3.34667
ENSMUSG00000038351	Sgsm2	0.84	0.65	0.95	0.813333	1.1	1.93	1.08	1.37
ENSMUSG00000038541	Srd5a2	0.61	0.35	0.43	0.463333	1.33	2.19	0.91	1.47667
ENSMUSG00000038637	Lrrc56	0.77	1.18	0.94	0.963333	1.89	1.94	1.13	1.65333
ENSMUSG00000040253	Gbp7	0.94	0.84	0.49	0.756667	1.19	1.8	1.32	1.43667
ENSMUSG00000040272	Accs	0.45	1.37	1.09	0.97	1.68	2.34	1.3	1.77333
ENSMUSG00000040274	Cdk6	0.6	1	0.65	0.75	1.7	2.09	2.68	2.15667
ENSMUSG00000040282	Cdin1	0.35	0.31	0.5	0.386667	1.26	1.05	0.98	1.09667
ENSMUSG00000040592	Cd79b	0.1	0	0.09	0.0633333	0.95	2.9	1.02	1.62333
ENSMUSG00000040721	Zfhx2	0.89	0.51	0.86	0.753333	0.92	1.5	1.49	1.30333
ENSMUSG00000041594	Tmtc4	0.75	0.69	0.86	0.766667	1.74	3.64	1.2	2.19333
ENSMUSG00000041912	Tdrkh	0.5	0.83	1.58	0.97	2.37	2.25	1.96	2.19333
ENSMUSG00000042834	Nrep	0.23	0.34	0.88	0.483333	2.84	7.28	4.37	4.83
ENSMUSG00000043418	Lrit2	0.54	0.77	0.96	0.756667	1.5	2.48	0.82	1.6
ENSMUSG00000045826	Ptprcap	0.18	0	0.06	0.08	0.85	1.77	0.63	1.08333
ENSMUSG00000045868	Gvin1	1.61	0.55	0.33	0.83	2.26	5.74	2.52	3.50667
ENSMUSG00000046031	Calhm6	0.75	0.66	0.21	0.54	1.39	2.35	1.76	1.83333
ENSMUSG00000047735	Samd9l	1.04	0.98	0.88	0.966667	1.68	1.92	1.41	1.67
ENSMUSG00000047904	Sstr2	0.79	0.64	0.36	0.596667	2.23	3.83	1.33	2.46333
ENSMUSG00000048550	Thnsl1	0.57	0.64	0.57	0.593333	1.1	1.29	1.45	1.28
ENSMUSG00000049685	Cyp2g1	1.4	0.03	0.11	0.513333	3.98	1.43	1.85	2.42
ENSMUSG00000050410	Tcf19	0.84	0.61	0.16	0.536667	1.68	2.15	1.42	1.75
ENSMUSG00000050423	Ppp1r3g	0.13	0.36	0.46	0.316667	2.02	19.77	1.71	7.83333
ENSMUSG00000051098	Mblac2	0.98	0.98	0.58	0.846667	1.22	2.81	1.36	1.79667
ENSMUSG00000051359	Ncald	0.56	0.75	0.44	0.583333	2.67	4.18	3.31	3.38667
ENSMUSG00000053414	Hunk	0.26	0.29	0.26	0.27	0.75	2.34	0.28	1.12333
ENSMUSG00000054519	Zfp867	0.52	0.55	0.52	0.53	1.02	1.67	0.75	1.14667
ENSMUSG00000054932	Afp	0.67	0.79	0.57	0.676667	2.12	1.47	1.83	1.80667
ENSMUSG00000056133	Unc93a2	0.44	0.64	0.34	0.473333	0.87	1.64	0.91	1.14
ENSMUSG00000057596	Trim30d	0.79	0.73	0.76	0.76	0.87	2.02	1.28	1.39
ENSMUSG00000058260	Serpina9	0.32	0	0.09	0.136667	0.89	1.51	2.3	1.56667
ENSMUSG00000058579	Cela2a	0	0.22	0	0.0733333	0.81	1.5	1.17	1.16
ENSMUSG00000059022	Kcp	0.7	0.94	1.23	0.956667	2.91	3.75	2.57	3.07667
ENSMUSG00000061132	Blnk	0.2	0.14	0.21	0.183333	1.82	3.04	0.84	1.9
ENSMUSG00000062488	Ifit3b	0.62	0.37	0.31	0.433333	1.2	1.42	0.96	1.19333
ENSMUSG00000063388	BC023105	0.56	0.26	0.23	0.35	1.01	2.1	1.81	1.64
ENSMUSG00000063704	Mapk15	0.39	0.67	1.77	0.943333	4.15	1.85	4.13	3.37667
ENSMUSG00000065952	Rps23rg1	0.2	0.25	0.27	0.24	1.69	1.95	1.22	1.62
ENSMUSG00000067149	Jchain	0.2	0.18	0.43	0.27	1.23	1.91	0.59	1.24333
ENSMUSG00000069825	Gm49340	0.22	0.3	0.31	0.276667	2.34	3.02	1.8	2.38667
ENSMUSG00000070368	Prok1	0.14	0.27	0.17	0.193333	1.11	1.49	1.52	1.37333
ENSMUSG00000073434	Wdr90	0.41	0.45	0.89	0.583333	1.3	2.22	1.25	1.59
ENSMUSG00000073678	Pgap1	1.01	0.64	0.67	0.773333	1.1	1.5	1.1	1.23333
ENSMUSG00000074240	Cib3	0.18	0.15	0.4	0.243333	12.34	19.51	3.95	11.9333
ENSMUSG00000076613	Ighg2b	0.1	0.23	0	0.11	1.63	1.86	0.81	1.43333
ENSMUSG00000076934	Iglv1	0.87	0.24	0.07	0.393333	2.34	2.11	1.31	1.92
ENSMUSG00000076937	Iglc2	0.25	0.23	0	0.16	0.88	1.69	1.09	1.22
ENSMUSG00000077617	Gm25501	0.6	0.99	0.64	0.743333	2.62	3.21	1.49	2.44
ENSMUSG00000078154	Gm12184	0.19	0.27	0	0.153333	1.57	0.95	0.57	1.03
ENSMUSG00000078234	Klhdc7a	0.7	0.87	0.55	0.706667	5.14	5.79	6.29	5.74
ENSMUSG00000078606	Gvin2	0.85	0.13	0.17	0.383333	0.95	4.09	0.68	1.90667
ENSMUSG00000078816	Prkcg	0.58	1.31	0.52	0.803333	1.98	1.73	1.21	1.64
ENSMUSG00000085006	BC021767	0.34	0.45	0.6	0.463333	1.49	1.16	1.45	1.36667
ENSMUSG00000085826	Gm15638	0.96	0.29	1.1	0.783333	1.81	2.41	5.11	3.11
ENSMUSG00000085929	Gm13421	0.23	0.55	0.08	0.286667	1.11	2.14	1.02	1.42333
ENSMUSG00000086136	Gm12718	0.65	0	0.14	0.263333	1.13	2.7	0.76	1.53
ENSMUSG00000086949	Gm13066	0.87	0.28	0.8	0.65	3.03	2.43	1.96	2.47333
ENSMUSG00000089736	Tgfbr3l	0.35	0	0.02	0.123333	0.6	1.29	1.67	1.18667
ENSMUSG00000091648	C2cd4d	0.7	0.24	0.29	0.41	1.39	0.44	1.84	1.22333
ENSMUSG00000091811	Inafm1	0.8	0.66	1	0.82	1.64	1.92	1.43	1.66333
ENSMUSG00000093916	Gm379	0.58	0.08	0.07	0.243333	0.62	3.04	5.46	3.04
ENSMUSG00000095079	Igha	0.69	1.01	0.41	0.703333	1.49	9.1	4.35	4.98
ENSMUSG00000097203	4732419C18Rik	0.97	0.98	0.45	0.8	1.81	1.76	1.33	1.63333
ENSMUSG00000097221	1810049J17Rik	0.46	0	0	0.153333	6.86	6.5	0	4.45333
ENSMUSG00000097286	Gm26684	0.28	0.34	0.83	0.483333	1.06	1.69	0.8	1.18333
ENSMUSG00000097574	C920006O11Rik	0.42	0.85	0.7	0.656667	1.54	1.67	1.18	1.46333
ENSMUSG00000102375	A930036K24Rik	0.52	0.11	0.23	0.286667	0.64	1.55	1.27	1.15333
ENSMUSG00000104213	Ighd	0	0	0	0	1.21	1.77	0.51	1.16333
ENSMUSG00000104713	Gbp6	0.57	0.44	0.91	0.64	1.7	2.59	1.43	1.90667
ENSMUSG00000105096	Gbp10	0.52	0.51	0.59	0.54	1.91	2.28	2.01	2.06667
ENSMUSG00000108815	Gm49388	0.73	0.53	0.4	0.553333	0.55	1.49	1.29	1.11
ENSMUSG00000109841	E330011O21Rik	0.72	1.25	0.6	0.856667	1.96	2.62	1.29	1.95667
ENSMUSG00000110631	Gm42047	0.65	0.62	1.21	0.826667	1.13	6.21	2.9	3.41333
ENSMUSG00000111824	Gm47102	0.49	0.27	0.54	0.433333	0.77	1.7	2.27	1.58
ENSMUSG00000112349	Gm48132	0.85	0.3	0.77	0.64	1.22	1.88	1.37	1.49
ENSMUSG00000112527	Gm35696	0.68	0.08	0.77	0.51	12.99	11.44	8.18	10.87
ENSMUSG00000112539	Gm40787	0.29	0.64	0.9	0.61	5.89	5.7	3.23	4.94
ENSMUSG00000113032	Gm47578	1.06	0.71	0.76	0.843333	1.16	1.85	2.11	1.70667
ENSMUSG00000113063	Gm34667	0.75	0.82	1.29	0.953333	5.31	6.62	2.24	4.72333
ENSMUSG00000113543	Gm36264	0.1	0.31	0.42	0.276667	1.98	3.51	1.64	2.37667
ENSMUSG00000113660	Gm5626	0.39	0.38	0.44	0.403333	1.26	1.11	2.23	1.53333
ENSMUSG00000114123	Gm48416	0.3	0.57	0.53	0.466667	0.62	1.72	2.4	1.58
ENSMUSG00000116478	Gm18890	0.64	0.18	0.15	0.323333	2.21	2.43	1.8	2.14667
ENSMUSG00000116975	4930470H14Rik	0.87	0.56	0.68	0.703333	1.36	2.44	2.23	2.01
ENSMUSG00000117226	Gm31084	0.78	0.63	0.41	0.606667	3.45	3.78	1.76	2.99667
ENSMUSG00000117501	Gm30117	0.27	0	0.52	0.263333	2.88	3.04	2.9	2.94
