# Supplementary material for: Corticosterone induces obesity partly via promoting intestinal cell proliferation and survival
Source: Front Endocrinol (Lausanne). 2023 Jan 9;13:1052487. doi: 10.3389/fendo.2022.1052487 (PMC9869250; doi:10.3389/fendo.2022.1052487)
Supplement: Supplementary file 4 [file Table_4.xlsx]

## Sheet: liver_215
Gene id	Gene name	CORT3	CORT2	CORT1	mean-CORT	Veh3	Veh2	Veh1	mean-Veh
ENSMUSG00000001672	Marveld3	2.53	1.19	1.88	1.86667	0.43	0.78	0.28	0.496667
ENSMUSG00000002831	Plin4	8.6	12.05	10.9	10.5167	0.46	0.72	0.23	0.47
ENSMUSG00000005672	Kit	0.76	1.33	0.97	1.02	0.3	0.58	0.35	0.41
ENSMUSG00000006218	Fam131c	1.14	4.82	2.81	2.92333	0.66	0.92	1.15	0.91
ENSMUSG00000006344	Ggt5	2.51	1.27	1.72	1.83333	0.64	1.22	0.3	0.72
ENSMUSG00000006362	Cbfa2t3	0.42	1.41	1.58	1.13667	0.27	0.37	0.15	0.263333
ENSMUSG00000006386	Tek	2.77	2.04	2.2	2.33667	0.59	1.34	0.43	0.786667
ENSMUSG00000013076	Amotl1	1.22	1.3	1.21	1.24333	0.31	0.61	0.41	0.443333
ENSMUSG00000015342	Xk	2.44	1.15	1.81	1.8	0.6	0.94	0.9	0.813333
ENSMUSG00000015468	Notch4	2.1	0.91	2.1	1.70333	0.38	1.23	0.63	0.746667
ENSMUSG00000015533	Itga2	1.03	1.07	2.14	1.41333	0.04	0	0.03	0.0233333
ENSMUSG00000015850	Adamtsl4	1.88	1.66	1.25	1.59667	0.71	1.09	0.68	0.826667
ENSMUSG00000016239	Lonrf3	2.41	1.98	2.5	2.29667	0.64	0.47	0.53	0.546667
ENSMUSG00000017167	Cntnap1	0.38	3.48	1.09	1.65	0.12	0.21	0.2	0.176667
ENSMUSG00000017639	Rab11fip4	1.87	1.56	1.67	1.7	0.57	1.4	0.54	0.836667
ENSMUSG00000017697	Ada	2.04	1.35	1.79	1.72667	0.86	0.46	0.55	0.623333
ENSMUSG00000018001	Cyth3	1.62	1.66	1.47	1.58333	0.67	1.19	0.41	0.756667
ENSMUSG00000018648	Dusp14	6.94	3.14	3.48	4.52	0.95	0.21	0.88	0.68
ENSMUSG00000020014	Cfap54	7.49	2.71	16.97	9.05667	0.58	0.83	0.63	0.68
ENSMUSG00000020183	Cpm	1.58	1.36	1.78	1.57333	1.03	0.71	0.6	0.78
ENSMUSG00000020212	Mdm1	4.29	1.65	4.36	3.43333	0.43	0.33	0.44	0.4
ENSMUSG00000020227	Irak3	1.18	1.69	0.72	1.19667	0.3	0.47	0.08	0.283333
ENSMUSG00000020656	Grhl1	1.62	1.25	1.15	1.34	0.16	0.87	0.45	0.493333
ENSMUSG00000020681	Ace	2.17	1.29	0.89	1.45	0.38	0.77	0.33	0.493333
ENSMUSG00000020684	Rasl10b	5.68	11.32	6.97	7.99	0.15	0.15	0.11	0.136667
ENSMUSG00000020689	Itgb3	3.46	1.74	1.54	2.24667	0.37	0.78	0.24	0.463333
ENSMUSG00000021108	Prkch	2.8	1.12	1.72	1.88	0.46	1.12	0.32	0.633333
ENSMUSG00000021706	Zfyve16	1.58	1.47	1.36	1.47	0.56	0.96	0.51	0.676667
ENSMUSG00000021750	Fam107a	82.15	19.56	73.46	58.39	0.16	0.1	0	0.0866667
ENSMUSG00000022041	Chrna2	0.96	2.96	4.04	2.65333	0.89	0.66	0.67	0.74
ENSMUSG00000022146	Osmr	1.95	1.02	1	1.32333	0.3	1.03	0.26	0.53
ENSMUSG00000022372	Sla	2.43	1.6	0.93	1.65333	0.58	1.03	0.34	0.65
ENSMUSG00000022388	Ttll8	6.99	4.11	6.97	6.02333	0.11	0.52	0.42	0.35
ENSMUSG00000022469	Rapgef3	2.08	1.22	1.8	1.7	0.92	0.74	1.15	0.936667
ENSMUSG00000022623	Shank3	2.38	1.89	2.1	2.12333	0.66	1.12	0.38	0.72
ENSMUSG00000022637	Cblb	1.84	1.9	1.84	1.86	0.85	1.23	0.64	0.906667
ENSMUSG00000022799	Arhgap31	2.8	1.5	1.42	1.90667	0.36	0.74	0.18	0.426667
ENSMUSG00000022947	Cbr3	3.81	2.04	1.82	2.55667	0.72	0.98	0.43	0.71
ENSMUSG00000024175	Tekt4	1.97	0.32	1.69	1.32667	0.09	0	0	0.03
ENSMUSG00000024526	Cidea	0.1	5.28	5.6	3.66	0.18	0.11	0.05	0.113333
ENSMUSG00000024730	Ms4a8a	5.49	3.17	2.06	3.57333	0.19	0.17	0.53	0.296667
ENSMUSG00000024754	Cemip2	4.69	3.47	4.07	4.07667	0.74	1.46	0.56	0.92
ENSMUSG00000024924	Vldlr	1.94	3.68	0.74	2.12	0.23	0.36	0.04	0.21
ENSMUSG00000025003	Cyp2c39	0.93	3.25	1.45	1.87667	0.85	0.33	0.48	0.553333
ENSMUSG00000025422	Agap2	1.31	0.74	1.39	1.14667	0.26	0.61	0.45	0.44
ENSMUSG00000025909	Sntg1	3.31	2.73	2.5	2.84667	0.16	0.58	0.23	0.323333
ENSMUSG00000025964	Adam23	5.38	2.81	3.27	3.82	0.85	1.17	0.69	0.903333
ENSMUSG00000026012	Cd28	0.63	1.96	0.75	1.11333	0.06	0.07	0.01	0.0466667
ENSMUSG00000026135	Zfp142	2.24	1.7	1.41	1.78333	0.52	1.18	0.72	0.806667
ENSMUSG00000026596	Abl2	2.08	1.78	1.56	1.80667	0.67	1.41	0.83	0.97
ENSMUSG00000026691	Fmo3	1.99	15.02	2.01	6.34	0.22	0.05	0.02	0.0966667
ENSMUSG00000026787	Gad2	7.69	0.94	2.66	3.76333	0	0	0	0
ENSMUSG00000027322	Siglec1	2.23	1.59	0.71	1.51	0.49	0.56	0.43	0.493333
ENSMUSG00000027583	Zbtb46	1.33	1.17	1.2	1.23333	0.65	0.86	0.59	0.7
ENSMUSG00000027596	a	48.21	6.67	7.79	20.89	0.73	0.75	0	0.493333
ENSMUSG00000027663	Zmat3	1.6	1.37	1.58	1.51667	0.7	0.96	0.91	0.856667
ENSMUSG00000028862	Map3k6	4.98	5.35	6.11	5.48	1.31	0.61	0.49	0.803333
ENSMUSG00000028995	Fam126a	2.05	2.62	1.54	2.07	0.89	1.01	0.77	0.89
ENSMUSG00000029096	Htra3	2.98	4.26	4.59	3.94333	0.72	1.47	0.52	0.903333
ENSMUSG00000029161	Cgref1	0.93	8.5	3.27	4.23333	0.43	0.96	0.84	0.743333
ENSMUSG00000029231	Pdgfra	2.11	1.84	1.73	1.89333	0.67	1.23	0.41	0.77
ENSMUSG00000029272	Sult1e1	139.53	166.65	44.51	116.897	0.12	0.33	0.75	0.4
ENSMUSG00000029314	Gpat3	7.08	9.94	11.72	9.58	0.61	1.55	0.27	0.81
ENSMUSG00000029321	Slc10a6	1.43	1.17	0.95	1.18333	0.02	0.15	0	0.0566667
ENSMUSG00000029553	Tfec	2.3	0.59	1.27	1.38667	0.56	0.34	0.31	0.403333
ENSMUSG00000029648	Flt1	4.08	2.24	2.8	3.04	0.38	0.92	0.22	0.506667
ENSMUSG00000030046	Bmp10	1.51	1.06	1.63	1.4	0.63	0.91	0.39	0.643333
ENSMUSG00000030219	Erp27	1.71	1.76	0.4	1.29	0.27	0.06	0.28	0.203333
ENSMUSG00000030317	Timp4	4.63	1.89	2.19	2.90333	0	0	0	0
ENSMUSG00000031216	Stard8	3.3	2.17	3.37	2.94667	0.95	1.27	0.67	0.963333
ENSMUSG00000031367	Ap1s2	4.3	2.12	1.71	2.71	0.6	1.07	0.62	0.763333
ENSMUSG00000031434	Morc4	3.38	3.56	3.44	3.46	0.32	0.65	0.44	0.47
ENSMUSG00000031803	B3gnt3	1.44	1.17	1.03	1.21333	0.24	0.73	0.3	0.423333
ENSMUSG00000031824	6430548M08Rik	2.44	2.42	1.44	2.1	0.42	1.34	0.61	0.79
ENSMUSG00000031963	Bmper	3.54	1.76	0.38	1.89333	0.03	0.64	0.04	0.236667
ENSMUSG00000032098	Treh	8.02	7.79	7.75	7.85333	0.7	1.3	0.61	0.87
ENSMUSG00000032202	Rab27a	1.85	1.46	1.47	1.59333	0.37	1.11	0.51	0.663333
ENSMUSG00000032420	Nt5e	3.98	3.47	3.9	3.78333	0.7	1.61	0.51	0.94
ENSMUSG00000033032	Afap1l1	1.88	1.65	1.01	1.51333	0.57	0.76	0.37	0.566667
ENSMUSG00000033788	Dysf	1.19	1.06	0.96	1.07	0.69	1.19	0.33	0.736667
ENSMUSG00000033792	Atp7a	1.58	0.93	1.34	1.28333	0.31	0.59	0.31	0.403333
ENSMUSG00000033998	Kcnk1	4.05	1.98	3.24	3.09	0.2	0.57	0.12	0.296667
ENSMUSG00000034342	Cbl	3.68	1.09	1.26	2.01	0.69	1.22	0.54	0.816667
ENSMUSG00000034614	Pik3ip1	3.64	1.21	1.29	2.04667	0.89	1.14	0.35	0.793333
ENSMUSG00000035164	Zc3h12c	1.59	0.97	1.39	1.31667	0.57	0.81	0.58	0.653333
ENSMUSG00000035357	Pdzrn3	1.77	5.79	3.17	3.57667	0.98	0.39	0.72	0.696667
ENSMUSG00000035498	Cdcp1	3.13	2.98	3.5	3.20333	1.05	0.88	0.75	0.893333
ENSMUSG00000035778	Ggta1	1.93	1.05	0.87	1.28333	0.36	0.77	0.24	0.456667
ENSMUSG00000035891	Cerk	1.67	1.73	1.03	1.47667	0.45	1.23	0.43	0.703333
ENSMUSG00000036411	9530077C05Rik	0.88	1.65	0.64	1.05667	0.11	0.1	0.04	0.0833333
ENSMUSG00000037035	Inhbb	2.48	1.25	1.54	1.75667	0.08	0.41	0.06	0.183333
ENSMUSG00000037139	Myom3	5.02	1.96	3.63	3.53667	0.19	0.02	0.22	0.143333
ENSMUSG00000037408	Cnnm4	1.78	1.02	1.84	1.54667	0.61	1.07	0.65	0.776667
ENSMUSG00000037606	Osbpl5	1.38	2.2	1.63	1.73667	0.7	1.17	0.48	0.783333
ENSMUSG00000037610	Kcnmb2	45.15	22.03	39.73	35.6367	0.06	0	0	0.02
ENSMUSG00000038173	Enpp6	1.5	0.52	2.09	1.37	0.43	0.47	0.33	0.41
ENSMUSG00000038216	Pnmt	25.86	9.01	13.27	16.0467	0	0	0	0
ENSMUSG00000038342	Mlxip	2.77	1.88	2.24	2.29667	1.07	1	0.61	0.893333
ENSMUSG00000038349	Plcl1	4.98	4.19	4.4	4.52333	0.11	0.12	0.03	0.0866667
ENSMUSG00000038600	Atp6v0a4	2.74	1.16	0.31	1.40333	0.16	0.03	0.07	0.0866667
ENSMUSG00000038623	Tm6sf1	2.99	2.16	1.41	2.18667	0.42	1.13	0.6	0.716667
ENSMUSG00000038665	Dgki	3.69	1.1	1.12	1.97	0	0.01	0	0.00333333
ENSMUSG00000038729	Pakap	1.86	1.84	2.95	2.21667	0.77	0.75	0.27	0.596667
ENSMUSG00000039004	Bmp6	2.46	1.93	1.64	2.01	0.77	1.34	0.28	0.796667
ENSMUSG00000039167	Adgrl4	4.94	2.96	3.27	3.72333	0.59	1.57	0.38	0.846667
ENSMUSG00000039632	Odad3	5.77	6.65	7.67	6.69667	0.58	0.59	1.48	0.883333
ENSMUSG00000039701	Usp53	1.49	1.47	2.24	1.73333	0.89	1.06	1.02	0.99
ENSMUSG00000039903	Eva1c	1.63	0.84	0.63	1.03333	0.21	0.23	0.06	0.166667
ENSMUSG00000039929	Urb1	1.32	1	0.98	1.1	0.56	0.86	0.52	0.646667
ENSMUSG00000039943	Plcb4	1.52	1.76	2.06	1.78	0.31	0.69	0.32	0.44
ENSMUSG00000039959	Hip1	3.08	1.8	1.26	2.04667	0.33	1.19	0.49	0.67
ENSMUSG00000040111	Gramd1b	2.44	2.01	1.51	1.98667	0.3	1.2	0.16	0.553333
ENSMUSG00000041040	Fam117b	1.82	1.63	1.42	1.62333	0.74	0.93	0.74	0.803333
ENSMUSG00000041272	Tox	2.7	4.99	4.75	4.14667	1.08	0.54	0.61	0.743333
ENSMUSG00000041444	Arhgap32	1.94	2.1	1.82	1.95333	0.55	0.61	1.04	0.733333
ENSMUSG00000041550	Serpina5	12.33	4.4	4.45	7.06	0.18	0	0.07	0.0833333
ENSMUSG00000041653	Pnpla3	1.81	1.87	1.66	1.78	0.58	0.72	0.12	0.473333
ENSMUSG00000041992	Rapgef5	3.73	2.9	3.99	3.54	0.45	0.92	0.31	0.56
ENSMUSG00000042129	Rassf4	2.28	2.06	1.7	2.01333	0.54	1.27	0.69	0.833333
ENSMUSG00000042190	Cmklr1	3.12	1.63	1.42	2.05667	0.58	0.74	0.45	0.59
ENSMUSG00000042510	AA986860	5.9	2.23	3.43	3.85333	1.1	0.39	0.45	0.646667
ENSMUSG00000042845	Wfdc12	6.27	0.77	1.91	2.98333	0.52	0.09	0.17	0.26
ENSMUSG00000042846	Lrrtm3	1.11	0.65	2.26	1.34	0.02	0	0.06	0.0266667
ENSMUSG00000044367	Slc16a13	1.01	4.33	4.67	3.33667	0.7	0.19	1.11	0.666667
ENSMUSG00000044748	Defb1	5.17	2.52	9.21	5.63333	1.26	0.53	0.56	0.783333
ENSMUSG00000045730	Adrb2	5.14	2.1	3.48	3.57333	0.48	1.48	0.21	0.723333
ENSMUSG00000045776	Lrtm1	4.72	7.69	5.96	6.12333	1.33	0.11	0.68	0.706667
ENSMUSG00000045875	Adra1a	1.81	3.95	2.95	2.90333	0.63	0.51	0.74	0.626667
ENSMUSG00000046179	E2f8	1.35	2.64	3.54	2.51	0.28	0.95	0.37	0.533333
ENSMUSG00000046275	Trarg1	0.57	2.08	1.53	1.39333	0.13	0.12	0.06	0.103333
ENSMUSG00000046318	Ccbe1	1.54	1.24	1.67	1.48333	0.46	0.88	0.35	0.563333
ENSMUSG00000046808	Atp10d	2.25	2.21	2.53	2.33	0.47	0.57	0.67	0.57
ENSMUSG00000047222	Rnase2a	1.21	0.8	2.07	1.36	0	0	0.1	0.0333333
ENSMUSG00000048732	Klhl11	1.33	1.17	1.46	1.32	0.6	0.6	0.12	0.44
ENSMUSG00000049303	Syt12	11.84	8.11	3.59	7.84667	0.24	0.75	1.16	0.716667
ENSMUSG00000049532	Sall2	1.78	1.7	1.43	1.63667	0.77	0.99	0.57	0.776667
ENSMUSG00000049892	Rasd1	1.49	0.6	1.08	1.05667	0.14	0	0.1	0.08
ENSMUSG00000050122	Vwa3b	5.96	3.65	2.31	3.97333	1.62	0.67	0.47	0.92
ENSMUSG00000050953	Gja1	2.72	1.49	1.96	2.05667	0.71	0.91	0.52	0.713333
ENSMUSG00000051361	6030498E09Rik	5.58	1.95	4.41	3.98	0	0.18	0.48	0.22
ENSMUSG00000051497	Kcnj16	1.91	0.66	0.62	1.06333	0.17	0.01	0.07	0.0833333
ENSMUSG00000052131	Akr1b7	3.72	1.77	1.24	2.24333	0.08	0.14	0.04	0.0866667
ENSMUSG00000052331	Ankrd44	3.17	2.5	3.99	3.22	0.98	0.51	0.42	0.636667
ENSMUSG00000052632	Asap2	1.9	2.08	1.36	1.78	0.76	0.62	0.91	0.763333
ENSMUSG00000052921	Arhgef15	1.76	1.34	1.43	1.51	0.72	1.1	0.46	0.76
ENSMUSG00000053062	Jam2	4.61	5.34	3.59	4.51333	0.74	0.96	0.39	0.696667
ENSMUSG00000053469	Tg	3.52	3.75	3.85	3.70667	0	0.05	0	0.0166667
ENSMUSG00000053580	Tanc2	1.81	1.02	1.74	1.52333	0.59	0.34	0.31	0.413333
ENSMUSG00000055116	Arntl	8.23	3.92	5.54	5.89667	0.96	0.47	0.76	0.73
ENSMUSG00000055305	Zfp93	1.62	1.6	1.86	1.69333	1.02	0.89	0.94	0.95
ENSMUSG00000055320	Tead1	4.18	3.75	4.63	4.18667	0.58	0.81	0.47	0.62
ENSMUSG00000057913	Gm10032	6.47	5.66	6.57	6.23333	0.1	0.12	0.08	0.1
ENSMUSG00000058070	Eml1	1.8	1.54	1.62	1.65333	0.6	1.54	0.3	0.813333
ENSMUSG00000058806	Col13a1	1.94	3.26	2.83	2.67667	0.29	0.32	0.55	0.386667
ENSMUSG00000058818	Pirb	2.74	1.9	1.65	2.09667	0.58	1.35	0.55	0.826667
ENSMUSG00000059060	Rad51b	0.82	3.73	1.07	1.87333	0.18	0.44	0.33	0.316667
ENSMUSG00000060371	Caln1	1.85	2.92	2.25	2.34	1.33	0.72	0.86	0.97
ENSMUSG00000061666	Gdpd1	1.91	0.56	0.6	1.02333	0.23	0.39	0.21	0.276667
ENSMUSG00000062127	Cttnbp2nl	1.51	1.08	1.04	1.21	0.4	0.72	0.29	0.47
ENSMUSG00000063415	Cyp26b1	1.09	1.52	0.53	1.04667	0.1	0.04	0.05	0.0633333
ENSMUSG00000064246	Chil1	1.12	2.26	0.13	1.17	0.43	0.08	0.12	0.21
ENSMUSG00000066361	Serpina3c	2.77	4.42	2.68	3.29	0.36	0.19	0.29	0.28
ENSMUSG00000069306	H4c17	19.54	0	4.58	8.04	0.5	0.89	0	0.463333
ENSMUSG00000069763	Tmem100	1.13	1.14	1.46	1.24333	0.54	0.41	0.12	0.356667
ENSMUSG00000070565	Rasal2	1.84	1.69	1.54	1.69	0.63	0.63	0.89	0.716667
ENSMUSG00000071723	Gspt2	2.15	1.15	0.95	1.41667	0.12	0.22	0.12	0.153333
ENSMUSG00000073380	Arrdc5	2.96	6.49	3.8	4.41667	0	0	0	0
ENSMUSG00000074743	Thbd	1.87	1.41	2.06	1.78	0.28	0.81	0.18	0.423333
ENSMUSG00000074785	Plxnc1	2.76	2.3	2.22	2.42667	0.62	0.9	0.4	0.64
ENSMUSG00000074971	Fibin	0.94	0.78	1.52	1.08	0.33	0.28	0.11	0.24
ENSMUSG00000075162	Gm10812	2.22	1.24	1.45	1.63667	0	0.47	0	0.156667
ENSMUSG00000075256	Cerkl	0.62	3.74	3.71	2.69	0.79	0.46	1.59	0.946667
ENSMUSG00000075284	Wipf1	2.32	1.76	1.06	1.71333	0.52	1.28	0.43	0.743333
ENSMUSG00000079419	Ms4a6c	5.96	3.47	2.35	3.92667	0.88	1.04	0.51	0.81
ENSMUSG00000080888	Gm14387	2.44	0.04	2.52	1.66667	0	0	0	0
ENSMUSG00000082381	Gm12928	1.38	0.1	1.66	1.04667	0	0	0	0
ENSMUSG00000083405	Gm15725	5.36	2.6	2.27	3.41	0	0	0	0
ENSMUSG00000085834	Gm15622	4.92	2.69	4.83	4.14667	0.58	0.12	0.33	0.343333
ENSMUSG00000086765	Gm11827	11.64	10.39	11.56	11.1967	0.97	0.35	0.37	0.563333
ENSMUSG00000091867	Cyp2a22	0.86	6.58	2.4	3.28	0.27	0.28	0.12	0.223333
ENSMUSG00000091971	Hspa1a	82.03	1.28	9.94	31.0833	0.75	0.7	0.78	0.743333
ENSMUSG00000091996	BC049352	1.88	0.84	1.87	1.53	0.46	0.21	0.3	0.323333
ENSMUSG00000092008	Cyp2c69	0.96	1.09	1.37	1.14	0.24	0.09	0.48	0.27
ENSMUSG00000092600	Gm20442	5.99	2.18	0.91	3.02667	0	0	0	0
ENSMUSG00000093394	Gm20621	0.8	1.67	2.74	1.73667	0.08	0.14	0.04	0.0866667
ENSMUSG00000093707	Obox4-ps9	4.35	0.79	3.68	2.94	0.44	0.33	0.6	0.456667
ENSMUSG00000095061	E030018B13Rik	8.51	11.09	6.69	8.76333	0.22	0	0.06	0.0933333
ENSMUSG00000096883	Shisa8	1.06	1.25	2.63	1.64667	0	0	0.15	0.05
ENSMUSG00000097654	Gm26714	1.83	0.95	1.41	1.39667	0.32	0.04	0.07	0.143333
ENSMUSG00000099681	1700052K11Rik	0.79	1.15	1.21	1.05	0.41	0.54	0.59	0.513333
ENSMUSG00000100037	Gm29103	0.58	1.87	2.71	1.72	0.38	0	0	0.126667
ENSMUSG00000100954	Gm10138	1.32	1.68	1.59	1.53	0.41	0.39	0.32	0.373333
ENSMUSG00000103906	Tigd5	1.52	1.25	1.42	1.39667	0.78	0.58	0.45	0.603333
ENSMUSG00000103965	Gm30173	1.79	2.66	1.85	2.1	0	0	0	0
ENSMUSG00000104785	Gm31121	6.14	12.1	14.59	10.9433	1.59	0.16	0.06	0.603333
ENSMUSG00000105239	Gm43091	3.93	6.73	5.3	5.32	0.23	0	0	0.0766667
ENSMUSG00000105843	Gm19439	8.73	2.14	7.29	6.05333	0.02	0	0	0.00666667
ENSMUSG00000108173	Gm44231	1.23	1.46	1.35	1.34667	0.38	0.84	0.3	0.506667
ENSMUSG00000108425	Gm44706	0.95	1.87	2.24	1.68667	0.14	0.41	0	0.183333
ENSMUSG00000108449	Gm44507	1.99	1.55	1.22	1.58667	0.2	0.02	0.4	0.206667
ENSMUSG00000109141	Gm30692	5.67	3.61	5.34	4.87333	0.55	0.24	0.06	0.283333
ENSMUSG00000110040	Gm49369	6.81	2.1	1.35	3.42	1.17	0.47	0.19	0.61
ENSMUSG00000110384	Gm45301	2.91	1.5	3.61	2.67333	0.24	0	0.2	0.146667
ENSMUSG00000110639	Gm6831	3.32	1.78	2.83	2.64333	0.13	0.16	0	0.0966667
ENSMUSG00000110827	Gm32281	2.54	2.83	3.97	3.11333	0.24	2.19	0.23	0.886667
ENSMUSG00000111269	Gm47933	3.07	0.72	2.67	2.15333	0.2	0.39	0.37	0.32
ENSMUSG00000111282	Gm47528	1.04	2.67	2.98	2.23	0.1	0.13	0.12	0.116667
ENSMUSG00000111939	Gm48177	2.01	0.77	1.63	1.47	0.14	0.4	0.21	0.25
ENSMUSG00000113737	BB123696	1.76	1.24	1.82	1.60667	0.03	0	0	0.01
ENSMUSG00000114036	Gm48228	5.17	2.24	0.9	2.77	0.45	1.81	0.64	0.966667
ENSMUSG00000116846	1810044K17Rik	10.06	5.72	9.65	8.47667	0.68	1.12	0.15	0.65
ENSMUSG00000116903	Gm19522	3.06	2.07	2.11	2.41333	0.4	0.22	0.39	0.336667
ENSMUSG00000116927	Gm30881	14.9	2.96	26.86	14.9067	1.03	0.15	0.27	0.483333
ENSMUSG00000117604	Gm33228	14.3	8.93	8.92	10.7167	1.51	0.95	0.35	0.936667
ENSMUSG00002075076	------	5.14	5.69	2.54	4.45667	0	0	0	0
