# Supplementary material for: Corticosterone induces obesity partly via promoting intestinal cell proliferation and survival
Source: Front Endocrinol (Lausanne). 2023 Jan 9;13:1052487. doi: 10.3389/fendo.2022.1052487 (PMC9869250; doi:10.3389/fendo.2022.1052487)
Supplement: Supplementary file 5 [file DataSheet_1.csv]

					Transcripts per million reads (TPM) value for DEGs
Gene_id	Gene name	P-adjust	Significance	Regulation	Veh1	Veh2	Veh3	CORT1	CORT2	CORT3
ENSMUSG00000102683	Gm37375	9.92E-08	yes	up	0	0	0	17.59	16.55	20.97
ENSMUSG00000105053	Gm43064	1.36E-05	yes	up	0	0	0	0.6	0.32	0.47
ENSMUSG00000102839	Gm37385	0.000877306	yes	up	0	0	0	18.87	0.36	4.57
ENSMUSG00000074968	Ano3	0.026456213	yes	up	0.02	0	0	0.04	0.24	1.64
ENSMUSG00000038216	Pnmt	9.41E-05	yes	up	0	0	0.05	1.56	1.48	5.54
ENSMUSG00000097767	Miat	0.012015756	yes	up	0.03	0.02	0.01	0.12	0.18	0.16
ENSMUSG00000023047	Amhr2	7.29E-05	yes	up	0	0	0.08	3.08	3.61	3.35
ENSMUSG00000039313	Minar1	0.025255875	yes	up	0.06	0.01	0.02	0.13	0.27	0.09
ENSMUSG00000024575	Pde6a	0.02156623	yes	up	0	0.08	0.02	0.31	0.24	0.19
ENSMUSG00000042540	Acot5	0.000297696	yes	up	0	0	0.11	1.94	1.04	0.9
ENSMUSG00000074766	Ism1	0.007787927	yes	up	0	0.02	0.1	0.26	0.57	0.54
ENSMUSG00000113175	Gm9973	5.41E-08	yes	up	0.04	0.1	0	7.02	12.86	15.28
ENSMUSG00000031766	Slc12a3	0.030144574	yes	up	0.06	0.02	0.07	0.55	0.18	0.28
ENSMUSG00000004328	Hif3a	8.71E-39	yes	up	0.04	0.02	0.1	7.27	2.9	3.53
ENSMUSG00000070366	Plpp4	0.0009005	yes	up	0.18	0	0	0.9	0.98	1.56
ENSMUSG00000014542	Clec4f	2.78E-09	yes	up	0.05	0.15	0	10.29	5.31	7.42
ENSMUSG00000031698	Mylk3	0.008765357	yes	up	0.09	0.04	0.12	0.31	0.51	0.68
ENSMUSG00000055980	Irs1	0.021344367	yes	up	0.07	0.13	0.08	0.26	0.29	0.27
ENSMUSG00000116922	4833419O12Rik	0.014229871	yes	up	0	0	0.29	2.61	0.93	0.65
ENSMUSG00000021228	Acot3	0.010085023	yes	up	0	0.22	0.07	0.58	0.61	0.91
ENSMUSG00000019368	Sec14l4	1.09E-08	yes	up	0.02	0.06	0.23	1.79	2.22	0.98
ENSMUSG00000038600	Atp6v0a4	0.030966463	yes	up	0.06	0.14	0.12	0.47	0.37	0.86
ENSMUSG00000020431	Adcy1	2.96E-05	yes	up	0.13	0.1	0.13	0.59	0.46	0.42
ENSMUSG00000111348	Gm19531	0.014010672	yes	up	0	0.24	0.13	1.51	1.15	0.56
ENSMUSG00000035948	Acss3	0.019330668	yes	up	0.11	0.12	0.15	0.25	0.64	0.47
ENSMUSG00000108181	C030015A19Rik	0.000637558	yes	up	0.16	0.11	0.14	0.65	1.16	0.78
ENSMUSG00000001986	Gria3	0.032476843	yes	up	0.11	0.15	0.2	0.2	0.91	0.45
ENSMUSG00000028031	Dkk2	0.027539476	yes	up	0.22	0.18	0.08	0.4	0.77	0.53
ENSMUSG00000020848	Doc2b	3.02E-05	yes	up	0.2	0.18	0.15	1.07	0.72	0.78
ENSMUSG00000098678	Mroh6	0.036671407	yes	up	0.3	0.16	0.12	0.58	1.25	0.55
ENSMUSG00000027376	Prom2	0.014129244	yes	down	0	0.25	0.38	0	0	0.01
ENSMUSG00000041592	Sdk2	0.000467424	yes	up	0.26	0.21	0.19	0.56	0.67	0.51
ENSMUSG00000086765	Gm11827	0.049193106	yes	up	0	0.24	0.43	2.15	0.67	1.14
ENSMUSG00000042846	Lrrtm3	0.002395609	yes	up	0.25	0.15	0.3	0.83	0.77	0.63
ENSMUSG00000078612	Fyb2	0.000119585	yes	up	0.36	0.17	0.2	1.26	2.1	0.68
ENSMUSG00000037386	Rims2	0.011176423	yes	up	0.32	0.25	0.21	0.38	1.47	0.97
ENSMUSG00000051228	Nyx	0.022095838	yes	up	0.32	0.14	0.33	0.63	0.56	1.02
ENSMUSG00000025094	Slc18a2	0.025516432	yes	up	0.24	0.29	0.26	0.58	1.21	0.56
ENSMUSG00000063713	Klk1b24	2.05E-10	yes	up	0	0.49	0.33	6.35	8.16	5.31
ENSMUSG00000033644	Piwil2	0.008765357	yes	up	0.27	0.14	0.43	1.06	0.78	0.74
ENSMUSG00000020684	Rasl10b	0.04733096	yes	up	0.35	0.25	0.33	0.63	0.63	1.63
ENSMUSG00000030032	Wdr54	0.047394615	yes	up	0.48	0.2	0.26	0.52	0.73	0.68
ENSMUSG00000066170	E230001N04Rik	0.002011701	yes	up	0.17	0.32	0.46	1.36	1.47	1.34
ENSMUSG00000029321	Slc10a6	0.023206338	yes	up	0.26	0.19	0.52	1.35	0.85	1.24
ENSMUSG00000063760	Rnf217	0.012049317	yes	up	0.34	0.34	0.33	0.67	0.75	0.56
ENSMUSG00000022598	Psca	0.000181875	yes	up	0	0.87	0.15	3.76	2.9	5.2
ENSMUSG00000031596	Slc7a2	9.75E-05	yes	up	0.23	0.43	0.39	1.24	1.17	1.15
ENSMUSG00000030031	Kbtbd8	1.06E-06	yes	up	0.39	0.28	0.39	1.32	2.17	1.12
ENSMUSG00000042567	Nek10	0.021344367	yes	down	0.14	0.43	0.51	0.07	0.19	0.08
ENSMUSG00000070644	Etnk2	5.14E-08	yes	up	0.26	0.41	0.42	2.87	3.32	1.81
ENSMUSG00000049184	Purg	0.008294079	yes	up	0.41	0.65	0.06	1.22	1.66	1.1
ENSMUSG00000053388	Trim50	0.01971331	yes	up	0.54	0.33	0.26	1.32	1.37	1.36
ENSMUSG00000068600	Gml2	1.26E-09	yes	up	0.11	0.86	0.17	17.18	14.82	2.88
ENSMUSG00000037035	Inhbb	0.046695975	yes	up	0.22	0.5	0.42	1.3	1.07	0.57
ENSMUSG00000008845	Cd163	4.67E-12	yes	up	0.17	0.47	0.51	2.01	4.06	3.73
ENSMUSG00000089774	Slc5a3	6.86E-08	yes	up	0.27	0.19	0.7	0.85	2.11	0.66
ENSMUSG00000037942	Crp	0.001605138	yes	up	0.5	0.33	0.35	1.42	1.71	1.84
ENSMUSG00000022041	Chrna2	5.42E-05	yes	up	0.36	0.41	0.42	1.73	1.42	1.5
ENSMUSG00000118522	Gm31160	0.01971331	yes	up	0.3	0.63	0.27	1.56	0.79	2.05
ENSMUSG00000105096	Gbp10	0.035778588	yes	down	0.63	0.28	0.31	0.07	0.2	0.06
ENSMUSG00000066687	Zbtb16	6.66E-10	yes	up	0.16	0.23	0.84	13.29	9.43	7.01
ENSMUSG00000030446	Zfp273	0.036556818	yes	up	0.39	0.36	0.5	0.98	1.36	0.99
ENSMUSG00000025081	Tdrd1	0.019139985	yes	down	0.48	0.59	0.2	0.07	0.16	0.06
ENSMUSG00000038526	Car14	1.81E-06	yes	up	0.39	0.68	0.2	2.98	2.63	4.01
ENSMUSG00000108173	Gm44231	0.042885478	yes	up	0.53	0.45	0.29	0.72	1.26	0.94
ENSMUSG00000054893	Zfp667	0.022853197	yes	up	0.83	0.18	0.27	0.41	0.73	0.66
ENSMUSG00000021750	Fam107a	0.000406494	yes	up	0.41	0.07	0.82	2.19	1.45	1.38
ENSMUSG00000037010	Apln	0.014148852	yes	down	0.49	0.43	0.38	0.06	0.12	0.05
ENSMUSG00000016239	Lonrf3	6.57E-05	yes	up	0.49	0.36	0.45	1.31	2.01	1.55
ENSMUSG00000000320	Alox12	0.049583964	yes	down	0.52	0.52	0.3	0.08	0.08	0.14
ENSMUSG00000048960	Prex2	0.002665657	yes	up	0.57	0.38	0.4	0.81	1.08	0.9
ENSMUSG00000035713	Usp35	0.025995181	yes	up	0.39	0.43	0.54	1.82	1.37	2.2
ENSMUSG00000037138	Aff3	0.0326426	yes	up	0.2	0.71	0.46	1.17	1.06	0.95
ENSMUSG00000085723	Gm15915	0.007840963	yes	up	0.15	0.53	0.7	2.42	2.12	4.93
ENSMUSG00000084939	Gm830	0.020080475	yes	up	0.44	0.43	0.51	0.81	1.08	1.59
ENSMUSG00000058396	Gpr182	0.049248496	yes	up	0.42	0.48	0.51	1.04	0.89	1.03
ENSMUSG00000036040	Adamtsl2	1.06E-05	yes	up	0.51	0.46	0.68	19.93	2.57	3.17
ENSMUSG00000030657	Xylt1	0.000174916	yes	up	0.47	0.58	0.64	1.26	1.83	1.1
ENSMUSG00000037798	Mat1a	0.014814338	yes	down	0	1.43	0.36	0.02	0.02	0.08
ENSMUSG00000022032	Scara5	0.001156816	yes	up	0.52	0.64	0.65	1.11	2.06	1.86
ENSMUSG00000031722	Hp	7.69E-06	yes	up	0.79	0.53	0.51	2.82	1.31	12.88
ENSMUSG00000021609	Slc6a3	7.08E-09	yes	up	1.28	0.26	0.32	3.75	4.87	4.43
ENSMUSG00000031845	Bco1	7.15E-08	yes	up	0.69	0.7	0.51	4.56	4.7	1.86
ENSMUSG00000029188	Slc34a2	0.005560221	yes	down	1.63	0.12	0.15	0.03	0.09	0.08
ENSMUSG00000033906	Zdhhc15	1.70E-07	yes	up	0.73	0.57	0.61	6.3	7.29	5.87
ENSMUSG00000039633	Lonrf1	0.032043142	yes	up	0.86	0.68	0.39	0.95	1.59	1.8
ENSMUSG00000068130	Zfp442	0.002527955	yes	up	0.64	0.77	0.6	1.66	3.24	1.22
ENSMUSG00000043461	Sptssb	4.45E-06	yes	up	0.41	1.15	0.49	6.99	6.63	3.42
ENSMUSG00000063672	Nkx6-3	0.006185858	yes	down	0	1.41	0.7	0.03	0.03	0
ENSMUSG00000038541	Srd5a2	7.90E-09	yes	up	0.65	0.66	0.85	2.99	3.48	3.47
ENSMUSG00000032417	Rwdd2a	0.013034382	yes	up	1.06	0.9	0.23	3.28	3.27	1.82
ENSMUSG00000079470	Utp14b	1.68E-08	yes	up	0.71	0.88	0.61	1.68	5.06	3.17
ENSMUSG00000010064	Slc38a3	0.021392708	yes	down	0	1.27	0.96	0.04	0.11	0.09
ENSMUSG00000020798	Spns3	0.031868088	yes	down	0.89	0.85	0.49	0.31	0.18	0.21
ENSMUSG00000025176	Hoga1	0.0021443	yes	up	0.75	0.74	0.75	2.72	2.67	3.17
ENSMUSG00000059406	Tmprss9	0.00702276	yes	up	1.04	0.59	0.64	1.58	2.1	1.76
ENSMUSG00000030000	Add2	0.024164593	yes	down	0.25	1.08	0.94	0.16	0.14	0.17
ENSMUSG00000019893	Ros1	0.015105693	yes	down	0.86	0.38	1.06	0.35	0.27	0.22
ENSMUSG00000074802	Gas2l3	4.50E-06	yes	up	0.92	0.65	0.79	1.7	2.39	1.99
ENSMUSG00000041797	Abca9	0.007537432	yes	up	0.65	0.8	0.92	1.19	2.1	1.8
ENSMUSG00000036916	Zfp280c	0.021392708	yes	up	0.47	1.05	0.85	1.12	2.03	1.29
ENSMUSG00000002831	Plin4	7.10E-05	yes	up	1.01	0.9	0.47	2.82	1.43	3.1
ENSMUSG00000054203	Ifi205	0.035343369	yes	up	0.25	0.9	1.26	1.52	4.22	2.16
ENSMUSG00000042579	4632404H12Rik	0.040752298	yes	up	0.8	0.86	0.78	1.31	1.72	1.78
ENSMUSG00000024924	Vldlr	7.34E-05	yes	up	0.91	0.7	0.85	1.55	1.22	1.39
ENSMUSG00000038782	1700028J19Rik	0.007498051	yes	up	1.04	0.42	1.07	2.26	3.08	3.93
ENSMUSG00000043487	Acot6	1.05E-06	yes	up	0.76	1.27	0.53	3.93	2.95	3.06
ENSMUSG00000017007	Rbpjl	1.48E-06	yes	down	0.23	0.81	1.53	0	0	0
ENSMUSG00000063730	Hsd3b2	0.000106486	yes	up	1.13	0.78	0.69	2	2.55	2.87
ENSMUSG00000066097	Cyp2j11	0.034878956	yes	up	0.55	1.82	0.25	2.14	2.97	3.08
ENSMUSG00000037991	Rmi2	0.045075793	yes	down	1.02	0.73	0.87	0.34	0.23	0.47
ENSMUSG00000018238	Gdf9	0.000225082	yes	up	0.93	0.94	0.86	2.67	2.81	2.98
ENSMUSG00000036231	Agr3	0.004404434	yes	up	1.39	0.46	0.9	2.66	4.52	5.2
ENSMUSG00000026004	Kansl1l	0.021039919	yes	up	0.62	0.73	1.45	1.91	2.51	1.92
ENSMUSG00000030114	Klrg1	0.008094801	yes	down	0.62	2.16	0.16	0	0	0.08
ENSMUSG00000031170	Slc38a5	0.001417597	yes	down	0.07	1.58	1.37	0	0	0.06
ENSMUSG00000072849	Serpina1e	0.000779098	yes	up	0.97	1.06	1.01	3.11	3.03	4.58
ENSMUSG00000018906	P4ha2	0.045542028	yes	up	0.91	1.14	1.05	1.91	2.65	1.75
ENSMUSG00000040717	Il17rd	0.000194126	yes	up	1.34	0.67	1.26	2.39	3	2.4
ENSMUSG00000052137	Rbm12b2	0.022574576	yes	up	1.37	1.02	0.88	1.47	3.44	2.26
ENSMUSG00000039943	Plcb4	0.016288854	yes	up	1.66	0.71	0.97	2.31	3.15	2.03
ENSMUSG00000024440	Pcdh12	0.027358477	yes	down	1	1.15	1.25	0.32	0.64	0.17
ENSMUSG00000028862	Map3k6	0.032181294	yes	up	1.14	0.38	1.89	4.49	3.31	2.14
ENSMUSG00000078937	Cpt1b	0.002630761	yes	up	0.79	0.94	1.7	2.56	2.05	2.94
ENSMUSG00000029816	Gpnmb	2.22E-05	yes	up	0.58	1.64	1.22	3.88	6.74	3.88
ENSMUSG00000046318	Ccbe1	2.68E-05	yes	up	1.11	1.3	1.03	2.47	3.17	2.38
ENSMUSG00000028909	Ptpru	0.004853516	yes	up	0.94	1.43	1.12	2.05	2.57	3.34
ENSMUSG00000110639	Gm6831	0.00807798	yes	down	0.21	2.4	0.88	0.08	0	0.1
ENSMUSG00000082305	Gm2420	0.005129472	yes	up	1.34	0.73	1.45	2.45	2.48	2.78
ENSMUSG00000069206	Zfp874a	0.034504985	yes	up	1.28	1.02	1.28	2.23	2.5	2.3
ENSMUSG00000066647	Gm5113	0.043669715	yes	up	1.22	1.1	1.31	1.96	2.09	1.91
ENSMUSG00000070686	Pramel34	0.001168887	yes	down	1.81	0.67	1.16	0.78	0.04	0.25
ENSMUSG00000089712	Gm15889	1.26E-16	yes	up	0.78	0.6	2.28	17.41	15.17	14.01
ENSMUSG00000039813	Tbc1d2	0.046695975	yes	up	1.06	1.62	1.03	2	2.26	2.34
ENSMUSG00000019944	Rhobtb1	2.90E-10	yes	up	0.9	1.52	1.38	5.96	4.69	4.22
ENSMUSG00000043613	Mmp3	0.013487968	yes	down	1.16	1.18	1.46	0.38	0.26	0.37
ENSMUSG00000071178	Serpina1b	0.000184532	yes	up	1.51	1.54	0.81	3.62	3.98	6.92
ENSMUSG00000056306	Sertm1	0.025673472	yes	down	1.26	1.43	1.23	0.41	0.62	0.57
ENSMUSG00000045094	Arhgef37	0.000646363	yes	up	0.45	1.3	2.21	4.26	3.11	2.4
ENSMUSG00000094806	Cyp2d10	0.016750315	yes	up	0.9	0.72	2.36	14.13	5.38	1.96
ENSMUSG00000042010	Acacb	1.70E-10	yes	up	1.2	1.51	1.31	5.18	3.2	5.54
ENSMUSG00000038037	Socs1	0.009087063	yes	down	0.99	1.64	1.52	0.34	0.69	0.21
ENSMUSG00000037541	Shank2	2.04E-09	yes	down	1.65	1.1	1.43	0.23	0.35	0.36
ENSMUSG00000037071	Scd1	0.000624997	yes	up	2.23	1.08	0.87	2.07	4.59	6.07
ENSMUSG00000034818	Celf5	0.012968099	yes	down	1.45	1.31	1.49	0.47	0.84	0.43
ENSMUSG00000117226	Gm31084	0.002833177	yes	up	2.17	0.48	1.62	8.07	2.35	4.85
ENSMUSG00000085704	4921531C22Rik	0.034932035	yes	down	1.3	1.48	1.51	0.59	0.69	0.4
ENSMUSG00000079015	Serpina1c	0.000565417	yes	up	1.33	1.39	1.74	4.05	3.52	6.99
ENSMUSG00000023341	Mx2	0.029929293	yes	up	0.41	2.7	1.35	2.57	3.15	5.1
ENSMUSG00000052353	Cemip	0.00018983	yes	up	2.52	1.41	0.54	2.24	1.98	2.34
ENSMUSG00000042784	Muc1	0.004161338	yes	down	0.15	2.41	1.93	0.05	0.17	0.6
ENSMUSG00000061175	Fnip2	0.030438835	yes	up	1.32	1.21	1.99	2.27	2.95	2.76
ENSMUSG00000032377	Plscr4	1.82E-16	yes	up	1.39	1.53	1.62	5.06	8.4	8.68
ENSMUSG00000030402	Ppm1n	0.025262842	yes	down	2.97	0.26	1.36	0.04	0	0.48
ENSMUSG00000023078	Cxcl13	3.60E-13	yes	up	1.41	0.88	2.44	8.14	31.29	16.08
ENSMUSG00000026069	Il1rl1	0.048805194	yes	down	0.56	2.8	1.37	0.45	0.67	0.33
ENSMUSG00000021928	Ebpl	0.029705531	yes	down	1.92	1.27	1.55	1	0.92	0.94
ENSMUSG00000046807	Lrrc75b	5.14E-05	yes	down	1.43	2.07	1.27	0.57	0.43	0.46
ENSMUSG00000039716	Dock3	5.51E-05	yes	down	1.01	1.59	2.17	0.32	0.44	0.36
ENSMUSG00000019890	Nts	0.013325461	yes	up	2.85	1.21	0.75	3.26	5.74	5.11
ENSMUSG00000118471	Gm50461	0.004664383	yes	down	0.88	1.99	1.98	0.35	0	0
ENSMUSG00000074221	Zfp568	0.048307497	yes	up	1.78	1.4	1.69	2.2	2.73	2.5
ENSMUSG00000030319	Cand2	0.014814338	yes	down	1.58	1.6	1.7	0.82	0.7	1.02
ENSMUSG00000068349	Gml	5.89E-07	yes	up	0.95	2.92	1.03	47.93	34.85	12.95
ENSMUSG00000086564	Cd101	0.000710793	yes	down	1.34	1.82	1.75	0.39	0.52	0.7
ENSMUSG00000035914	Cd276	0.024390452	yes	down	1.04	1.91	1.99	0.48	0.82	0.82
ENSMUSG00000053897	Slc39a8	0.002692116	yes	up	1.8	1.45	1.7	2.82	3.28	3.92
ENSMUSG00000047907	Tshz2	0.02643478	yes	up	1.6	1.93	1.45	2.16	3.51	2.53
ENSMUSG00000039783	Kmo	0.003276925	yes	up	1.23	2.1	1.67	3.52	4.32	3.26
ENSMUSG00000078495	Zfp984	0.028211367	yes	up	1.22	1.67	2.16	3.36	5.97	2.33
ENSMUSG00000027217	Tspan18	0.021646763	yes	down	1.68	2.13	1.42	0.81	0.76	0.93
ENSMUSG00000095457	Gvin-ps5	0.000637558	yes	down	2.53	1.37	1.33	0.54	0.86	0.3
ENSMUSG00000034610	Tut4	0.039703062	yes	up	2.02	1.71	1.53	2.39	6.19	6.13
ENSMUSG00000058761	Rnf169	0.021777115	yes	up	1.67	1.76	1.86	2.88	2.68	2.69
ENSMUSG00000031367	Ap1s2	3.83E-06	yes	up	1.69	2.09	1.52	4.86	10.12	4.68
ENSMUSG00000110697	Gm31718	0.000281387	yes	up	1.65	2.18	1.47	6.02	10.46	7.63
ENSMUSG00000074623	Gm826	0.00381056	yes	up	2.38	1.45	1.52	6.32	5.63	4.87
ENSMUSG00000029868	Trpv6	0.021646763	yes	down	0.02	4.67	0.72	0	0	0
ENSMUSG00000025479	Cyp2e1	0.016691033	yes	up	2.5	1.75	1.2	4.26	1.77	10.86
ENSMUSG00000071267	Zfp942	0.009376126	yes	up	2.21	1.98	1.29	2.83	6.13	2.85
ENSMUSG00000056025	Clca3a1	1.22E-12	yes	up	1.37	1.8	2.31	5.6	9.2	11.83
ENSMUSG00000052407	Ccdc171	0.022709141	yes	up	1.28	2.44	1.8	2.28	5.09	3.86
ENSMUSG00000078607	1810010H24Rik	0.024164593	yes	down	1.82	1.74	1.97	0.76	0.51	0.57
ENSMUSG00000058297	Spock2	0.020889517	yes	up	2.09	1.99	1.48	2.81	2.63	4.78
ENSMUSG00000074892	B3galt5	0.048190371	yes	down	1.83	2.03	1.75	0.84	0.89	0.61
ENSMUSG00000110779	Gm48271	0.049767335	yes	up	1.96	1.83	1.85	2.32	3.95	3.32
ENSMUSG00000054385	Ceacam2	0.000336485	yes	down	0.98	2.77	1.9	0.55	0.52	0.32
ENSMUSG00000039167	Adgrl4	0.047200899	yes	up	1.54	2	2.12	2.34	4.24	3.32
ENSMUSG00000053774	Ubxn7	0.037965894	yes	up	1.77	2.12	1.86	2.84	4.64	3.26
ENSMUSG00000024998	Plce1	0.018131551	yes	up	1.8	2.05	1.98	2.76	3.42	2.8
ENSMUSG00000078185	Chml	0.000185001	yes	up	1.96	2.1	1.89	4.3	8.93	2.84
ENSMUSG00000091971	Hspa1a	0.015590445	yes	up	2.87	1.53	1.6	14.12	121.26	1.96
ENSMUSG00000032334	Loxl1	0.040752298	yes	down	1.64	2.72	1.67	0.83	1.21	0.93
ENSMUSG00000033721	Vav3	0.008133148	yes	up	1.6	1.65	2.79	2.99	3.24	3.72
ENSMUSG00000020653	Klf11	0.046157861	yes	up	0.98	2.01	3.09	3.65	4.24	3.74
ENSMUSG00000107992	Gm44223	0.01423492	yes	down	2.24	1.63	2.24	0.78	1.39	0.91
ENSMUSG00000031779	Ccl22	0.000452331	yes	down	1.7	2.09	2.37	0.27	0.78	0.53
ENSMUSG00000032372	Plscr2	0.001234726	yes	up	0.7	3.35	2.13	6.86	6.7	7.04
ENSMUSG00000026822	Lcn2	2.31E-59	yes	up	2.49	1.12	2.58	55.67	75.53	51.79
ENSMUSG00000025584	Pde8a	1.89E-06	yes	up	1.44	2.58	2.18	5.06	5.16	6.47
ENSMUSG00000045092	S1pr1	0.043413916	yes	up	1.53	2.56	2.17	3.06	5.51	3.29
ENSMUSG00000026380	Tfcp2l1	1.08E-20	yes	up	3.83	1.08	1.36	10.41	9.16	9.6
ENSMUSG00000055978	Fut2	0.024367011	yes	down	0.64	4.82	0.83	0.75	0.32	0.85
ENSMUSG00000071361	Mcpt9	0.032181294	yes	down	0.48	5.56	0.27	0.32	0	0
ENSMUSG00000092212	Slc22a13b	1.65E-06	yes	up	2.73	1.65	1.98	5.74	7.17	6.23
ENSMUSG00000049928	Glp2r	0.000244588	yes	up	1.09	2.43	2.88	4.64	6.5	5.73
ENSMUSG00000068457	Uty	0.04215074	yes	up	2.38	2.02	2.05	3.7	4.39	2.81
ENSMUSG00000046546	Fam43a	0.028970895	yes	up	2.15	2.21	2.2	5.99	4.48	2.5
ENSMUSG00000054871	Tmem158	0.003848526	yes	down	2.26	2.32	1.99	0.7	0.78	0.65
ENSMUSG00000036523	Greb1	2.12E-06	yes	up	2.28	0.89	3.48	5.1	4.28	6.01
ENSMUSG00000079260	Tmppe	0.025691862	yes	up	2.38	2.08	2.19	2.9	3.6	3.42
ENSMUSG00000002797	Ggct	1.16E-10	yes	up	1.54	2.17	2.95	9.91	14.93	16.54
ENSMUSG00000096764	Gm21985	0.021248693	yes	up	2.88	1.48	2.33	3.33	3.75	4.96
ENSMUSG00000037095	Lrg1	9.15E-05	yes	up	2.03	2.31	2.41	6.59	7.62	5.02
ENSMUSG00000021587	Pcsk1	3.62E-08	yes	up	2.18	2.33	2.29	4.78	5.72	5.39
ENSMUSG00000028957	Per3	0.004192075	yes	up	1.68	2.65	2.5	3.49	3.82	5.11
ENSMUSG00000032911	Cspg4	0.006112195	yes	up	2.15	2.65	2.06	5.42	4.01	2.87
ENSMUSG00000021514	Zfp369	0.010319892	yes	up	2.22	2.42	2.27	3.34	4.66	4.29
ENSMUSG00000052512	Nav2	0.013109964	yes	down	2.49	2.43	2.06	1.14	1.1	1.5
ENSMUSG00000067203	H2-K2	0.042026495	yes	up	2.66	2.53	1.79	3.36	6.87	4.61
ENSMUSG00000044350	Lacc1	0.040713891	yes	down	2.4	2.16	2.5	0.98	1.35	1.3
ENSMUSG00000098188	Sowahc	0.002332015	yes	up	2.62	1.98	2.51	3.17	8.35	4.76
ENSMUSG00000027806	Tsc22d2	0.011517603	yes	up	2.92	1.91	2.3	3.37	5.41	3.45
ENSMUSG00000049134	Nrap	0.01836697	yes	down	1.42	2.51	3.21	0.3	0.26	0.92
ENSMUSG00000029287	Tgfbr3	0.043440007	yes	up	1.93	2.62	2.61	2.75	3.73	4.98
ENSMUSG00000070392	Gm20634	0.002190609	yes	up	3.25	1.87	2.17	5.06	6.56	4.06
ENSMUSG00000035606	Ky	2.00E-07	yes	down	1.86	2.12	3.35	0.35	0.41	0.52
ENSMUSG00000043154	Ppp2r3a	9.41E-05	yes	up	2.07	2.88	2.42	4.11	6.38	4.99
ENSMUSG00000017418	Arl5b	9.69E-06	yes	up	3.23	2.43	1.8	5.65	10.13	4.34
ENSMUSG00000056665	Them6	0.000142322	yes	up	1.76	2.89	2.83	7.77	5.3	7.28
ENSMUSG00000054641	Mmrn1	0.000708701	yes	up	2.59	2.12	2.77	3.88	5.05	5.63
ENSMUSG00000020137	Thap2	0.01836697	yes	up	2.95	2.44	2.27	4.2	5.94	3.36
ENSMUSG00000042246	Tmc7	0.000104983	yes	up	2.14	2.19	3.39	6.28	7.79	4.6
ENSMUSG00000032712	Resf1	0.049250627	yes	up	3.01	2.4	2.31	3.83	6.51	3.53
ENSMUSG00000038151	Prdm1	0.022853197	yes	down	2.56	3	2.25	1.31	1.64	1.57
ENSMUSG00000042834	Nrep	0.015666646	yes	down	2.4	4.35	1.17	0.53	0.92	0.88
ENSMUSG00000021356	Irf4	0.017777004	yes	down	1.64	3.25	3.07	1.11	1.71	0.92
ENSMUSG00000022704	Qtrt2	0.045053254	yes	up	2.25	3.38	2.34	4.04	6.15	3.43
ENSMUSG00000026073	Il1r2	0.00229907	yes	up	1.37	2.72	4.01	6.99	7.3	7.66
ENSMUSG00000026082	Rev1	0.034925547	yes	up	2.91	2.87	2.37	4.71	6.83	4.25
ENSMUSG00000041684	Bivm	0.025757681	yes	up	3.22	2.87	2.07	4.7	4.18	3.3
ENSMUSG00000073147	5031425E22Rik	0.028097202	yes	up	2.23	3.35	2.67	5.1	5.42	5.7
ENSMUSG00000044338	Aplnr	2.55E-18	yes	down	2.43	3.52	2.38	0.17	0.33	0.21
ENSMUSG00000042302	Ehbp1	0.0081818	yes	up	3	2.99	2.41	3.22	5.7	6.04
ENSMUSG00000046876	Atxn1	0.004249835	yes	up	2.58	3.07	2.79	4.33	6.83	4.61
ENSMUSG00000074923	Pak6	0.018205581	yes	up	1.02	4.67	2.76	7.79	5.74	7.24
ENSMUSG00000035476	Tab3	0.008273957	yes	up	3.37	2.33	2.76	3.71	6.51	4.03
ENSMUSG00000000823	Zfp512b	0.025296325	yes	down	2.58	3.03	2.9	2.56	1.3	2.44
ENSMUSG00000041272	Tox	0.001009345	yes	up	2.78	3.11	2.74	4.9	4.88	6.32
ENSMUSG00000017499	Cdc6	0.008364331	yes	down	3.2	2.81	2.64	1.35	1.91	1.35
ENSMUSG00000029193	Cckar	0.031298265	yes	down	0.5	5.42	2.74	0.02	0.06	0.22
ENSMUSG00000038156	Spon1	0.015021133	yes	up	1.81	3.3	3.56	3.77	6.57	6.62
ENSMUSG00000040312	Cchcr1	0.049360286	yes	down	2.98	2.7	3.01	2.07	1.91	1.72
ENSMUSG00000030059	Tmf1	0.045053254	yes	up	3.31	3	2.4	3.3	8.14	4.33
ENSMUSG00000034158	Lrrc58	0.025691862	yes	up	3.12	2.91	2.69	3.52	6.07	4.33
ENSMUSG00000022637	Cblb	8.74E-06	yes	up	2.96	2.78	3.04	6.23	5.08	6.47
ENSMUSG00000040170	Fmo2	2.80E-19	yes	up	2.51	2.85	3.47	10.58	24.5	18.55
ENSMUSG00000083079	Amy2b	0.001104736	yes	down	0.23	4.76	3.9	0	0	0
ENSMUSG00000032373	Car12	0.013189483	yes	down	2.73	3.29	2.88	1.19	1.89	2.08
ENSMUSG00000024293	Esco1	0.026551135	yes	up	3.4	2.57	3.02	4.28	11.42	4.24
ENSMUSG00000023827	Agpat4	0.002845937	yes	up	4.08	1.88	3.04	5.38	6.29	6.01
ENSMUSG00000107928	Gm45140	0.047874925	yes	up	3.47	1.69	4	5.6	8.45	23.14
ENSMUSG00000034998	Foxn2	0.005364297	yes	up	2.84	2.87	3.46	5.23	7.91	4.3
ENSMUSG00000020682	Mmp28	0.00041645	yes	down	3.77	2.01	3.4	1.13	1.28	1.14
ENSMUSG00000039089	L3mbtl3	0.04656425	yes	up	3.22	3.23	2.82	3.8	6.05	4.78
ENSMUSG00000038866	Zcchc2	0.003257865	yes	up	2.72	4.59	2.21	4.3	5.56	5.91
ENSMUSG00000040061	Plcb2	0.01148522	yes	down	2.19	3.41	3.92	1.36	1.19	1.43
ENSMUSG00000026042	Col5a2	0.04631194	yes	down	1.91	4.81	2.81	1.26	2.24	1.7
ENSMUSG00000027983	Cyp2u1	0.008180609	yes	down	5.98	2.23	1.33	1.36	0.88	1.47
ENSMUSG00000024298	Zfp871	0.011176423	yes	up	3.35	2.91	3.29	3.8	5.99	5.37
ENSMUSG00000015342	Xk	0.003072289	yes	up	3.75	2.52	3.31	6.48	8.64	4.26
ENSMUSG00000066363	Serpina3f	0.049242314	yes	down	1.3	3.98	4.34	1.46	1.48	1.07
ENSMUSG00000021779	Thrb	0.006513826	yes	up	3.19	2.33	4.15	3.65	5.28	4.53
ENSMUSG00000000811	Txnrd3	0.038921494	yes	down	3.39	3.29	3.01	1.66	1.14	2.27
ENSMUSG00000071337	Tia1	0.031032231	yes	up	3.49	3.78	2.45	3.62	7.27	4.44
ENSMUSG00000035992	Fnip1	0.004893917	yes	up	2.94	3.19	3.63	4.06	7.44	6.29
ENSMUSG00000044068	Zrsr1	0.007339211	yes	up	3.51	2.67	3.58	4.04	6.72	5.85
ENSMUSG00000034923	Ly6g6f	0.017787156	yes	down	2.19	6.56	1.08	0.94	0.79	0.97
ENSMUSG00000015243	Abca1	0.021476507	yes	up	6.31	1.4	2.13	5.85	10.59	11.07
ENSMUSG00000041235	Chd7	0.031473732	yes	up	4.98	2.76	2.15	6.51	7.4	7.39
ENSMUSG00000031494	Cd209a	0.022145222	yes	down	1.91	3.49	4.71	1.27	1.45	0.66
ENSMUSG00000026246	Alppl2	0.014507439	yes	down	3.54	3.03	3.61	1.74	1.4	1.73
ENSMUSG00000024039	Cbs	0.008308154	yes	down	5.99	2.65	1.61	0.43	2.57	0.69
ENSMUSG00000044052	Ccr10	0.000310075	yes	down	3.5	3.5	3.32	0.77	1.55	0.74
ENSMUSG00000027845	Dclre1b	0.002915623	yes	up	3.7	2.82	3.8	6.62	4.4	6.63
ENSMUSG00000040423	Rc3h1	0.026601623	yes	up	3.79	3.22	3.31	4.18	7.64	4.86
ENSMUSG00000025780	Itih5	0.035031985	yes	up	2.35	3.85	4.13	4.28	7.32	6.11
ENSMUSG00000034112	Atp2c2	3.49E-07	yes	up	3.43	2.83	4.14	13.81	8.81	8.15
ENSMUSG00000020183	Cpm	6.75E-06	yes	up	3.23	3.68	3.5	7.78	6.66	5.66
ENSMUSG00000068877	Selenbp2	0.011712215	yes	down	4.81	3.78	1.83	0.92	2.45	1.5
ENSMUSG00000051727	Kctd14	0.000643993	yes	up	3.03	4.35	3.1	8.61	14.58	5.27
ENSMUSG00000086013	Gm15706	0.027358477	yes	down	2.45	4.34	3.7	0.93	0.82	1.48
ENSMUSG00000048249	Crebrf	0.01078116	yes	up	4.35	3.56	2.67	2.7	5.69	5.12
ENSMUSG00000025140	Pycr1	0.008308154	yes	down	2.21	4.15	4.23	1.24	1.19	2.34
ENSMUSG00000000555	Itga5	0.027691394	yes	down	3	4.45	3.16	1.86	1.86	2.31
ENSMUSG00000022231	Sema5a	3.70E-24	yes	up	3.86	3.45	3.4	12.74	11.88	11.37
ENSMUSG00000017861	Mybl2	0.000703931	yes	down	3.38	4.03	3.34	1.71	1.42	1.41
ENSMUSG00000063364	3300002I08Rik	0.001574539	yes	up	3.24	3.74	3.93	5.27	8.58	5.7
ENSMUSG00000030787	Lyve1	0.001699957	yes	up	4.06	3.92	2.96	5.61	11.06	6.53
ENSMUSG00000031825	Crispld2	0.045493864	yes	up	3.04	3.91	4.01	4.37	6.81	6.12
ENSMUSG00000031748	Gnao1	0.002466708	yes	up	3.59	3.09	4.29	6.48	4.48	8.45
ENSMUSG00000003949	Hlf	5.91E-12	yes	up	4.11	3.26	3.62	10.02	8.98	12.71
ENSMUSG00000035969	Rusc2	0.00111806	yes	up	2.58	1.77	6.77	3.32	2.9	4.34
ENSMUSG00000033855	Ston1	0.000211095	yes	up	2.88	4.19	4.15	6.11	7.64	7.26
ENSMUSG00000030309	Caprin2	4.53E-07	yes	down	4.66	2.94	3.64	1.81	1.69	1.15
ENSMUSG00000062232	Rapgef2	0.000976535	yes	up	3.72	3.73	3.82	7.76	8.41	5.34
ENSMUSG00000037887	Dusp8	0.003726719	yes	down	3.6	3.89	3.78	2.05	2.12	2.12
ENSMUSG00000021226	Acot2	1.73E-09	yes	up	2.96	5.73	2.59	17.09	12.15	16.86
ENSMUSG00000052534	Pbx1	0.002156765	yes	up	3.6	3.67	4.02	7.01	8.59	7.73
ENSMUSG00000027200	Sema6d	0.022853197	yes	up	5.04	3.32	3	4.88	8.96	6.14
ENSMUSG00000074345	Tnfaip8l3	0.007290158	yes	down	5.12	3.03	3.32	1.77	2.15	2.12
ENSMUSG00000020817	Rabep1	0.022722741	yes	up	3.91	4.47	3.1	4.73	7.3	5.79
ENSMUSG00000110277	Gm45871	0.001975377	yes	up	3.42	3.1	4.98	7.65	18.2	6.15
ENSMUSG00000029335	Bmp3	1.62E-07	yes	up	4.19	4.03	3.3	11.16	9.02	6.66
ENSMUSG00000042489	Clspn	0.00289348	yes	down	4.25	3.31	4.07	2.07	1.29	1.89
ENSMUSG00000048109	Rbm15	0.00726862	yes	up	4.4	3.94	3.32	6.36	6.82	5.66
ENSMUSG00000043424	Eif3j2	0.003072289	yes	up	4.48	3.62	3.69	5.07	9.18	9.59
ENSMUSG00000026418	Tnni1	0.001605138	yes	down	0.62	6.3	5.06	0.79	0.48	0.36
ENSMUSG00000033826	Dnah8	1.21E-05	yes	down	3.73	5.44	2.83	2.03	0.76	2.09
ENSMUSG00000103385	Gm37752	0.000352278	yes	down	3.32	6.36	2.38	0.21	0.05	0.38
ENSMUSG00000074794	Arrdc3	0.015243943	yes	up	4.49	4.34	3.27	6.71	10.64	5.11
ENSMUSG00000031980	Agt	0.00255856	yes	up	3.18	4.04	4.93	9.76	5.86	12.15
ENSMUSG00000006711	D130043K22Rik	0.00066351	yes	up	4.02	4.49	3.66	5.08	7.76	11.24
ENSMUSG00000029417	Cxcl9	0.042891915	yes	down	1.87	4.87	5.45	1.36	2.52	1.63
ENSMUSG00000030711	Sult1a1	4.02E-11	yes	up	2.84	3.05	6.32	16.13	21.11	20.5
ENSMUSG00000028982	Slc25a33	0.003624007	yes	up	2.89	4.59	4.74	8.83	7.55	8.44
ENSMUSG00000031891	Hsd11b2	2.69E-14	yes	up	4.6	4.36	3.28	21.42	14.77	18.93
ENSMUSG00000021751	Acox2	6.05E-43	yes	up	4.56	2.66	5.2	54.64	39.41	54.37
ENSMUSG00000027420	Bfsp1	0.001415957	yes	down	5.02	2.57	4.97	1.44	1.63	1.36
ENSMUSG00000048677	Tpcn2	0.038153806	yes	down	3.66	4.66	4.26	2.93	1.96	2.73
ENSMUSG00000071350	Setdb2	0.024435057	yes	up	4.62	3.93	4.03	6.36	13.2	6.1
ENSMUSG00000038751	Ptk6	0.023464587	yes	down	7.44	1.22	3.94	1.28	2.06	1.31
ENSMUSG00000096780	Tmem181b-ps	0.026230459	yes	up	4.31	4.74	3.55	5.03	7.31	5.95
ENSMUSG00000040957	Cables1	0.002854078	yes	up	5.79	3.49	3.34	8.08	7.33	8.43
ENSMUSG00000029238	Clock	0.032401247	yes	up	4.78	3.63	4.23	4.7	10.2	6.27
ENSMUSG00000032311	Nrg4	1.41E-27	yes	up	4.6	3.99	4.07	18.59	19.15	22.08
ENSMUSG00000090877	Hspa1b	0.024435057	yes	up	5.91	3.52	3.35	29.09	211.43	3.16
ENSMUSG00000051469	Zfp24	0.014504461	yes	up	3.76	3.68	5.36	4.96	9.13	7.94
ENSMUSG00000026525	Opn3	0.003172121	yes	up	3.13	3.32	6.4	36.21	22.41	9.58
ENSMUSG00000006638	Abhd1	0.006694834	yes	up	4.67	4.11	4.13	8.77	8.14	7.64
ENSMUSG00000027326	Knl1	0.033420635	yes	up	0.89	6.22	5.81	7.85	1.68	4.91
ENSMUSG00000032192	Gnb5	7.18E-07	yes	up	4.16	5.28	3.48	12.85	9.99	11.26
ENSMUSG00000055629	B4galnt4	5.30E-05	yes	down	4.84	3.9	4.19	2.05	1.77	1.74
ENSMUSG00000035367	Rmi1	0.018559255	yes	up	5.15	3.5	4.3	5.65	9.42	6.25
ENSMUSG00000060224	Pyroxd2	7.09E-06	yes	down	5.34	4.32	3.57	1.59	1.54	1.98
ENSMUSG00000021188	Trip11	0.010148602	yes	up	5.32	4.26	3.7	7.41	11.22	6.08
ENSMUSG00000016194	Hsd11b1	0.04400825	yes	up	3.35	6.36	3.6	5.88	9.61	9
ENSMUSG00000032531	Amotl2	0.001009345	yes	up	4.92	3.33	5.13	7.53	8.54	9.25
ENSMUSG00000029001	Fbxo44	3.58E-09	yes	up	3.92	4.77	4.79	14.31	11.52	13.1
ENSMUSG00000046982	Tshz1	0.016993181	yes	up	3.92	5.03	4.69	6.68	8.28	6.86
ENSMUSG00000026107	Nabp1	0.001496743	yes	up	4.6	4.34	4.72	8.76	12.35	6.38
ENSMUSG00000028480	Glipr2	0.005027525	yes	down	4.78	5.19	3.69	1.21	2.02	2.47
ENSMUSG00000026113	Inpp4a	0.006127146	yes	up	4.47	4.1	5.13	9.05	6.56	6.04
ENSMUSG00000027333	Smox	4.78E-06	yes	up	4.14	4.68	4.95	14.82	12.32	8.27
ENSMUSG00000054484	Tmem62	0.04656425	yes	up	5.89	4.51	3.38	4.29	9.22	6.31
ENSMUSG00000025316	Banp	0.001603961	yes	up	4.78	2.96	6.12	11.99	12.21	7.22
ENSMUSG00000040964	Arhgef10l	0.030636301	yes	down	4.42	2.46	7.08	1.62	1.53	1.26
ENSMUSG00000026837	Col5a1	0.026191629	yes	down	3.81	5.64	4.64	3.03	3.7	2.91
ENSMUSG00000045763	Basp1	0.026230459	yes	down	2.76	7.67	3.72	1.65	1.68	2.57
ENSMUSG00000038658	Ric1	7.65E-15	yes	up	5.03	4	5.12	11.14	13.73	12.28
ENSMUSG00000035314	Gdpd5	0.001244211	yes	down	4.32	4.41	5.48	3.25	1.98	2.01
ENSMUSG00000005871	Apc	0.032181294	yes	up	4.91	4.75	4.58	5.66	9.99	6.84
ENSMUSG00000115248	Gm49037	0.002092507	yes	up	7.33	1.83	5.18	30.78	22.98	14.14
ENSMUSG00000022496	Tnfrsf17	0.006953734	yes	down	4.69	4.53	5.12	0.97	1.36	1.87
ENSMUSG00000041238	Rbbp8	5.41E-08	yes	up	4.29	5.48	4.67	12.41	17.73	11.6
ENSMUSG00000074738	Fndc10	0.04330682	yes	down	4.84	4.44	5.2	3.08	2.27	2.91
ENSMUSG00000051910	Sox6	0.030438835	yes	up	6	2.83	5.79	4.48	9.92	10.14
ENSMUSG00000027624	Epb41l1	7.69E-06	yes	down	3.28	5.98	5.37	1.58	1.72	1.59
ENSMUSG00000027684	Mecom	0.016964302	yes	up	1.94	6.31	6.56	6.61	13.04	6.35
ENSMUSG00000038301	Snx10	0.025516432	yes	up	3.55	5.46	5.82	9.81	12.48	6.13
ENSMUSG00000046841	Ckap4	0.003147752	yes	down	5.01	5.75	4.26	2.42	3.13	2.4
ENSMUSG00000034842	Art3	0.000415555	yes	up	5.93	4.29	4.81	8.33	9.19	11.81
ENSMUSG00000042816	Gpr151	0.00746465	yes	up	4.68	5.78	4.69	11.68	5.88	15.41
ENSMUSG00000053846	Lipg	0.011833093	yes	down	6.69	3.64	4.9	1.37	2.84	3.13
ENSMUSG00000055827	Gsdmc3	0.043413916	yes	down	0.68	14.53	0.05	0.23	0	0.04
ENSMUSG00000033634	Nat8f2	0.011653904	yes	up	3.56	4.82	6.97	11.91	8.07	9.32
ENSMUSG00000007080	Pole	0.029755037	yes	down	6.08	4.72	4.61	4.2	2.2	3.28
ENSMUSG00000039747	Orai2	6.30E-05	yes	down	5.42	4.9	5.3	2.3	2.61	2.33
ENSMUSG00000074259	Gramd2	0.045053254	yes	up	6.28	4.57	4.79	8.14	10.56	7.89
ENSMUSG00000048379	Socs4	0.030553672	yes	up	5.64	4.89	5.21	6.83	11.34	6.84
ENSMUSG00000057982	Zfp809	0.006066217	yes	up	5.11	3.96	6.7	9.52	14.78	8.28
ENSMUSG00000009633	G0s2	5.45E-22	yes	up	5.83	4.71	5.25	40.31	35.1	27.22
ENSMUSG00000030016	Zfp638	0.020803975	yes	up	7.64	4.46	3.7	6.86	11.31	7.65
ENSMUSG00000053310	Nrgn	0.026754521	yes	down	2.85	10.54	2.43	1.98	1.48	1.78
ENSMUSG00000032652	Crebl2	0.047103416	yes	up	6.92	4.19	4.73	6.83	8.81	7.27
ENSMUSG00000067235	H2-Q10	0.001975377	yes	up	4.98	5.8	5.21	8.97	9.25	15.47
ENSMUSG00000035547	Capn5	4.19E-05	yes	down	5.58	5.03	5.49	2	2.81	2.64
ENSMUSG00000030124	Lag3	0.015589165	yes	down	4.65	6.82	4.67	3.23	1.99	2.55
ENSMUSG00000039782	Cpeb2	0.035687142	yes	up	6.43	5	4.82	6.8	10.19	8.13
ENSMUSG00000030313	Dennd5b	0.001186082	yes	up	5.67	4.83	5.76	13.71	11.32	7.36
ENSMUSG00000040740	Slc25a34	0.000524456	yes	up	6.62	3.59	6.07	10.8	9.96	13.51
ENSMUSG00000058503	Fam133b	0.002628276	yes	up	5.93	4.08	6.42	9.34	17.19	9.29
ENSMUSG00000036172	Cd200r3	0.017469307	yes	up	5.27	4.89	6.54	8.59	10.26	12.19
ENSMUSG00000026389	Steap3	0.021280983	yes	down	6.49	5.27	4.99	2.94	2.59	3.76
ENSMUSG00000029290	Zfp326	0.022700242	yes	up	5.87	4.33	6.6	7.49	14.58	6.18
ENSMUSG00000033107	Rnf125	8.63E-05	yes	up	6.16	3.94	6.71	11.84	15.21	10.14
ENSMUSG00000068742	Cry2	1.74E-05	yes	up	4.87	5.34	6.66	12.75	10.51	12.11
ENSMUSG00000021009	Ptpn21	0.016436792	yes	up	5.85	5.6	5.48	7.48	9.52	10.35
ENSMUSG00000026049	Tex30	0.031032231	yes	up	5.91	4.96	6.06	11.06	12.19	8.31
ENSMUSG00000030554	Synm	0.026551135	yes	down	6.29	6.51	4.14	2.64	3.31	4.01
ENSMUSG00000026944	Abca2	1.73E-07	yes	down	4.87	6.99	5.15	2.44	2.31	2.38
ENSMUSG00000044367	Slc16a13	6.13E-09	yes	up	5.12	5.21	6.88	17.54	11.48	16.14
ENSMUSG00000026360	Rgs2	0.000336485	yes	up	5.54	6.13	5.58	8.38	18.48	10.03
ENSMUSG00000032252	Glce	0.028359005	yes	down	5.77	6.96	4.53	2.68	3.53	4.01
ENSMUSG00000052392	Acot4	0.008335901	yes	up	5.47	6.96	4.97	9.34	8.55	11.65
ENSMUSG00000063281	Zfp35	0.000211095	yes	up	5.77	5.97	5.68	10.29	11.77	9.56
ENSMUSG00000024780	Cdc37l1	4.03E-10	yes	up	5.65	5.64	6.34	15.65	17.67	12.83
ENSMUSG00000034282	Evpl	0.003683327	yes	down	5.45	7.99	4.22	3.14	2.95	3.15
ENSMUSG00000022885	St6gal1	0.003191297	yes	down	5.18	6.65	5.85	1.73	3.95	2.82
ENSMUSG00000027306	Nusap1	0.001603961	yes	up	6.54	4.96	6.24	12.23	12.97	8.34
ENSMUSG00000040451	Sgms1	0.013325461	yes	up	6.45	5.26	6.05	7.53	13.9	10.5
ENSMUSG00000040152	Thbs1	0.000261878	yes	up	4.69	6.22	7.11	10.94	15.75	10.2
ENSMUSG00000053581	Zfand2a	0.031668285	yes	up	5.96	6.4	5.73	9.45	14.12	7.92
ENSMUSG00000117942	Maskbp3	0.017017564	yes	up	6.31	5.14	6.65	15.23	11.78	8.79
ENSMUSG00000033065	Pfkm	0.00839472	yes	down	5.96	7.35	4.82	3.6	2.48	3.22
ENSMUSG00000020482	Ccdc117	0.008740553	yes	up	5.97	6.02	6.19	9.72	15.25	7.93
ENSMUSG00000022125	Cln5	0.033917541	yes	up	6.31	5.9	6.06	8.16	10.38	9.05
ENSMUSG00000029575	Mmab	0.001184189	yes	down	7.15	5.28	5.85	3.17	2.81	3.33
ENSMUSG00000029804	Herc3	0.000702375	yes	down	7.02	5.55	5.75	2.52	2.65	3.93
ENSMUSG00000025314	Ptprj	0.001875403	yes	down	5.8	6.44	6.18	2.51	4.01	3.96
ENSMUSG00000037465	Klf10	0.000626157	yes	up	4.92	5.97	7.58	11.84	12.07	11.91
ENSMUSG00000050846	Zfp623	0.018834213	yes	up	5.93	5.58	7	8.95	10.21	9.98
ENSMUSG00000020150	Gamt	0.019380718	yes	down	2.82	9.97	5.73	2.58	1.74	1.49
ENSMUSG00000025197	Cyp2c23	0.001638568	yes	down	12.67	3.16	3.02	0.49	0.27	2.29
ENSMUSG00000025188	Hps1	0.0021443	yes	down	6.64	6.31	6.04	3.45	4.09	4.18
ENSMUSG00000052707	Tnrc6a	0.010784274	yes	up	6.65	6.07	6.43	8.77	13.3	9.42
ENSMUSG00000000732	Icosl	1.83E-06	yes	up	5.52	6.15	7.5	14.88	16.14	12.5
ENSMUSG00000027439	Gzf1	0.008223289	yes	up	5.69	6.45	7.08	11.33	11.74	8.59
ENSMUSG00000116940	Gm7450	0.022297948	yes	down	4.92	8.37	5.99	3.42	3.86	3.6
ENSMUSG00000040918	Slc19a2	0.022853197	yes	up	5.3	6.19	7.88	10.03	10.78	10.1
ENSMUSG00000037685	Atp8a1	1.47E-26	yes	up	7.49	6.47	5.5	20.57	21.38	23.71
ENSMUSG00000025474	Tubgcp2	0.00555611	yes	down	7.2	6.02	6.37	3.64	3.33	4.45
ENSMUSG00000038473	Nos1ap	0.001750324	yes	up	3.98	8.92	6.93	18.15	16.23	16.75
ENSMUSG00000021097	Clmn	0.000381367	yes	down	8.26	5.81	5.8	2.86	2.61	4.76
ENSMUSG00000117679	Apbb3	1.25E-06	yes	up	4.5	7.66	7.77	22.14	14.88	12.62
ENSMUSG00000041660	Bbox1	0.042180811	yes	up	11.94	2.9	5.21	16.69	21.75	26.56
ENSMUSG00000040297	Suco	1.45E-09	yes	up	6.48	6.9	6.72	13.99	30.49	16.69
ENSMUSG00000037876	Jmjd1c	0.006135407	yes	up	6.43	6.89	6.85	8.84	16.18	10.56
ENSMUSG00000035273	Hpse	2.23E-06	yes	down	5.75	6.77	7.87	2.34	2.97	3.02
ENSMUSG00000041440	Gk5	0.032420643	yes	up	5.42	6.31	8.93	10.81	13.67	9.34
ENSMUSG00000018983	E2f2	0.023419491	yes	down	9.19	4.7	6.85	4.84	3.64	3.76
ENSMUSG00000013663	Pten	0.018180336	yes	up	7.28	6.68	6.81	8.39	14.57	10.04
ENSMUSG00000032883	Acsl3	9.37E-07	yes	up	7.35	7.67	5.98	12.42	25.22	15.98
ENSMUSG00000036805	Noxa1	0.012018754	yes	down	7.36	4.9	8.83	3.48	3.17	3.69
ENSMUSG00000072949	Acot1	1.79E-27	yes	up	6.57	7.79	6.92	59.87	45.03	120.25
ENSMUSG00000114985	1810028F09Rik	0.000385704	yes	down	0.42	11.29	9.76	0	0.12	0.06
ENSMUSG00000061906	Ugt2b38	1.90E-06	yes	down	4.34	7.24	9.95	1.22	2.1	2.21
ENSMUSG00000042978	Sbk1	0.020889517	yes	up	9.1	5.87	6.62	10.37	10.89	12.15
ENSMUSG00000047735	Samd9l	0.028383404	yes	up	6.64	8.65	6.38	7.52	14.85	9.82
ENSMUSG00000022945	Chaf1b	0.031032231	yes	down	7.36	7.76	6.61	4.58	3.08	4.06
ENSMUSG00000030123	Plxnd1	0.019943666	yes	down	6.1	10.32	5.32	2.95	4.75	5.7
ENSMUSG00000037885	Stk35	1.30E-05	yes	up	7.46	7.05	7.26	12.91	12.98	12.57
ENSMUSG00000037583	Nr0b2	1.80E-06	yes	up	5.92	8.78	7.1	20.93	22.46	15.92
ENSMUSG00000031016	Wee1	2.87E-07	yes	up	7.07	7.35	7.39	12.93	14.74	14.33
ENSMUSG00000085957	Syna	1.25E-06	yes	down	8.54	7.52	5.87	2.79	2.82	3.57
ENSMUSG00000021238	Aldh6a1	0.004909176	yes	up	8.85	6.14	6.94	10.55	13.36	15.1
ENSMUSG00000025875	Tspan17	0.026376484	yes	down	6.56	7.98	7.45	3.12	3.23	5.8
ENSMUSG00000087006	Gm13889	0.046440955	yes	down	6.64	9.68	5.68	3.29	4.28	4.1
ENSMUSG00000017737	Mmp9	1.34E-05	yes	down	5.46	9.06	7.82	1.23	2.74	3.41
ENSMUSG00000020038	Cry1	1.40E-05	yes	up	9.75	6.71	5.88	15.67	20.04	16.44
ENSMUSG00000043705	Capn13	0.000658721	yes	down	6.03	11.46	4.95	2.88	2.43	3.32
ENSMUSG00000027630	Tbl1xr1	0.001234608	yes	up	8.82	7.27	6.52	20.85	17.06	17.88
ENSMUSG00000055866	Per2	5.15E-12	yes	up	5.91	6.04	10.77	18.66	26.17	13.61
ENSMUSG00000028522	Mier1	0.028986889	yes	up	7.37	7.62	7.87	8.77	16.75	9.7
ENSMUSG00000032265	Tent5a	1.27E-06	yes	up	7	7.13	8.79	12.39	21.74	19.17
ENSMUSG00000030972	Acsm5	0.002565941	yes	down	9.41	5.64	8.26	3.51	2.24	5.97
ENSMUSG00000029003	Mad2l2	0.004095743	yes	up	9.01	5.77	9.01	16.46	11.47	16.71
ENSMUSG00000026409	Pfkfb2	5.65E-07	yes	up	7.72	7.81	8.61	14.02	22.1	16.82
ENSMUSG00000037166	Ppp1r14a	0.025203313	yes	down	7.35	11.97	4.97	4.65	2.61	2.67
ENSMUSG00000029819	Npy	0.041971691	yes	down	7.86	9.18	7.26	2.65	2.15	3.87
ENSMUSG00000040715	Rsc1a1	0.045053254	yes	up	7.14	8.81	8.4	13.49	15.78	10.07
ENSMUSG00000027312	Atrn	0.025685294	yes	down	6.74	7.83	9.99	5.07	5.57	4.34
ENSMUSG00000116383	Apol10c-ps	1.82E-08	yes	down	15.36	4.64	4.64	0.29	0.73	1.69
ENSMUSG00000034801	Sos2	0.005542701	yes	up	8.92	8.18	7.6	10.05	12.99	14.27
ENSMUSG00000022408	Fam83f	8.35E-09	yes	down	9.63	7.58	7.64	2.42	2.5	3.62
ENSMUSG00000039958	Etfbkmt	0.036808706	yes	up	9.63	7.96	7.36	14.71	15.23	13.61
ENSMUSG00000007812	Zfp655	0.040832822	yes	up	10.52	6.82	7.69	8.43	14.21	10.33
ENSMUSG00000027230	Creb3l1	0.037965894	yes	down	7.45	9.36	8.3	5.94	3.87	5.26
ENSMUSG00000027088	Phospho2	0.010896785	yes	up	7.73	8.42	9.09	11.12	18.17	12.58
ENSMUSG00000015312	Gadd45b	4.34E-07	yes	up	4.95	8.91	11.67	32.8	24.31	25.36
ENSMUSG00000064105	Cnnm2	0.025962453	yes	down	10.36	8.69	6.5	5.21	4.04	5.15
ENSMUSG00000024580	Grpel2	0.005818556	yes	up	8.19	7.83	9.66	13.8	19.79	15.1
ENSMUSG00000042659	Arrdc4	0.000431001	yes	up	8	8.17	9.86	14.26	14.9	13.76
ENSMUSG00000020044	Timp3	1.55E-08	yes	up	7.11	9.69	9.51	17.67	23.81	21.3
ENSMUSG00000050761	Gp1bb	0.003450834	yes	up	10.66	6.97	8.86	20.62	16.18	13.02
ENSMUSG00000031529	Tnks	0.004147639	yes	up	9.97	8.17	8.66	11.77	13.5	15.55
ENSMUSG00000021884	Hacl1	0.017017564	yes	down	8.82	9.62	8.4	6.09	2.62	5.48
ENSMUSG00000006494	Pdk1	0.000457679	yes	down	9.13	8.96	8.76	5.23	4.76	5.7
ENSMUSG00000025203	Scd2	1.89E-09	yes	down	10.82	8	8.3	2.52	3.62	3.92
ENSMUSG00000053113	Socs3	0.004182302	yes	down	10.55	6.12	10.45	3.91	5.48	4.92
ENSMUSG00000097908	4933404O12Rik	0.003405327	yes	down	8.2	9.49	9.66	5.93	4.36	6.35
ENSMUSG00000026639	Lamb3	9.74E-12	yes	up	6.46	8.99	11.91	43.76	31.28	33.17
ENSMUSG00000027130	Slc12a6	0.000616108	yes	up	10.16	7.46	9.88	15.19	15.76	16.52
ENSMUSG00000020863	Luc7l3	0.013034382	yes	up	9.96	9.17	8.41	12.9	22.2	13.46
ENSMUSG00000011008	Mcoln2	0.009566329	yes	down	11.03	8.59	7.98	4.44	4.21	6.27
ENSMUSG00000045679	Pqlc3	0.00485096	yes	down	7.9	10.25	9.46	5.59	5.29	4.39
ENSMUSG00000039942	Ptger4	0.019182303	yes	up	10.5	7.68	9.43	13.92	21.12	11.69
ENSMUSG00000017607	Tns4	5.58E-08	yes	down	10.1	8.01	9.53	4.27	3.64	5.13
ENSMUSG00000047409	Ctdspl	0.017289663	yes	down	9.89	8.31	9.58	5.01	6.24	6.63
ENSMUSG00000025934	Gsta3	0.002470662	yes	up	8.01	9.1	10.7	13.78	16.01	24.97
ENSMUSG00000027073	Prg2	0.003257865	yes	down	8.58	9.1	10.18	3.52	4.63	1.88
ENSMUSG00000070034	Sp110	0.044780164	yes	down	8.43	8.68	10.77	7.7	3.72	4.83
ENSMUSG00000005802	Slc30a4	0.001293972	yes	up	10.83	6.96	10.12	14.04	22.44	15.64
ENSMUSG00000002289	Angptl4	0.001684367	yes	up	4.37	3.24	20.5	144.65	72.72	65.51
ENSMUSG00000030660	Pik3c2a	2.62E-09	yes	up	10.61	8.52	9.07	17.83	35.17	20.77
ENSMUSG00000023140	Reg2	0.024088949	yes	down	0.14	24.55	3.53	0	0.27	0.11
ENSMUSG00000098650	Commd1b	0.001062992	yes	up	10.63	8.62	9.02	13.17	18.08	17.47
ENSMUSG00000060181	Slc35e3	0.000182304	yes	up	8.5	8.95	10.83	15.48	16.47	19.88
ENSMUSG00000031618	Nr3c2	1.58E-07	yes	down	8.45	10.35	9.51	3.06	4.46	4.65
ENSMUSG00000041372	B4galnt3	0.001752482	yes	down	10.3	8.87	9.14	5.67	4.03	6.11
ENSMUSG00000059323	Tonsl	0.007883662	yes	down	8.64	10.34	9.43	6.94	7.81	7.27
ENSMUSG00000031490	Eif4ebp1	0.041611048	yes	up	10.2	9.38	8.84	13.79	12.56	14.05
ENSMUSG00000078921	Tgtp2	0.002833177	yes	down	7.05	10.38	11.04	4.91	5.63	6.9
ENSMUSG00000028060	Khdc4	0.000802231	yes	up	11.91	8.42	8.25	17.66	18.5	13.23
ENSMUSG00000020580	Rock2	0.001003921	yes	up	10.18	8.66	10.16	14.09	24.31	15.05
ENSMUSG00000027524	Edn3	0.000792901	yes	down	10.36	9.83	8.94	5.68	5.95	5.09
ENSMUSG00000032952	Ap4b1	0.013322437	yes	up	10.6	10.28	8.31	17.65	15.13	13.7
ENSMUSG00000020385	Clk4	0.014292628	yes	up	9.98	8.22	11.25	13.34	24.27	12.49
ENSMUSG00000043333	Rhbdl2	0.00763342	yes	down	9.54	9.09	11.11	4.97	6.28	4.89
ENSMUSG00000032320	Rcn2	0.006084188	yes	down	9.93	9.58	10.26	4.98	6.83	5.3
ENSMUSG00000036526	Card11	1.33E-09	yes	down	9.94	9.25	10.62	4.21	4.73	4.66
ENSMUSG00000026321	Tnfrsf11a	0.000792901	yes	down	10.43	8.77	10.69	5.15	5.3	6.02
ENSMUSG00000073940	Hbb-bt	0.001608982	yes	up	13.32	9.72	6.92	16.93	37.69	21.72
ENSMUSG00000035840	Lysmd3	0.0003354	yes	up	11.22	10.43	8.38	15.38	28.85	14.61
ENSMUSG00000020288	Ahsa2	0.000123007	yes	up	10.28	9.77	9.99	20.63	40.24	17.28
ENSMUSG00000041642	Kif21b	0.000645504	yes	up	9.65	8.48	12.32	16.79	16.47	17.11
ENSMUSG00000031432	Prps1	0.007733842	yes	up	13.11	8.03	9.32	14.43	13.55	16.63
ENSMUSG00000001774	Chordc1	0.020307458	yes	up	11.07	9.27	10.61	14.43	49.73	15.28
ENSMUSG00000035133	Arhgap5	0.012049317	yes	up	11.93	9.88	9.16	14.87	30.58	14.1
ENSMUSG00000049086	Bmyc	1.92E-05	yes	up	8.24	10.97	11.78	33.63	23.46	22.54
ENSMUSG00000028763	Hspg2	0.024367011	yes	down	9.6	9.13	12.26	6.09	5.68	8.01
ENSMUSG00000031534	Smim19	0.030504959	yes	down	10	11.51	9.6	5.53	7.16	5.79
ENSMUSG00000020604	Arsg	0.002078467	yes	up	18.91	6.23	6.16	29.12	26.45	25.43
ENSMUSG00000056973	Ces1d	1.72E-50	yes	up	6.35	12.18	12.79	62.92	65.83	97.08
ENSMUSG00000039686	Zer1	0.04330682	yes	down	8.6	9.76	13.03	6.64	5.33	7.33
ENSMUSG00000028339	Col15a1	0.00089779	yes	down	8.87	13.42	9.15	4.07	3.81	7.7
ENSMUSG00000068323	Slc4a5	0.000570425	yes	down	11.75	8.11	11.89	6.03	4.14	6.46
ENSMUSG00000044252	Osbpl1a	2.24E-17	yes	up	11.32	9.79	10.82	30.52	39.71	31.93
ENSMUSG00000037857	Nufip2	0.034060601	yes	up	11.19	9.85	10.93	12.53	27.8	15.02
ENSMUSG00000020334	Slc22a4	0.000645504	yes	down	11.52	9.51	10.98	4.62	3.69	6.1
ENSMUSG00000001542	Ell2	0.000211095	yes	up	10.99	9.75	11.39	19.24	30.4	16.76
ENSMUSG00000021981	Cab39l	0.027368939	yes	up	9.21	11.75	11.29	17.71	21.21	13.47
ENSMUSG00000021112	Mpp5	0.015076483	yes	up	11.95	9.6	10.75	13.35	26.52	16.58
ENSMUSG00000076646	Ighv2-6-8	0.03419009	yes	down	19.35	2.19	11	2.36	0	0
ENSMUSG00000031937	Vstm5	0.000524035	yes	down	9.84	11.99	10.74	5.54	5.7	5.83
ENSMUSG00000089704	Galnt2	0.037371328	yes	down	10.61	9.79	12.29	7.37	5.23	6.46
ENSMUSG00000022383	Ppara	1.70E-07	yes	up	10.18	9.04	13.58	26.35	21.81	31.44
ENSMUSG00000063714	Sp3os	0.024153607	yes	down	13.68	9.65	9.61	5.42	2.55	2.87
ENSMUSG00000025279	Dnase1l3	0.017564471	yes	down	7.29	12.18	13.54	5.13	6.56	7.15
ENSMUSG00000009092	Derl3	0.007072893	yes	down	15.03	9.82	8.22	5.85	5.07	4.34
ENSMUSG00000031987	Egln1	0.002345097	yes	up	12.38	11.41	9.32	17.44	17.39	17.84
ENSMUSG00000104445	Rhbg	0.021529905	yes	down	13.78	10.45	9.09	7.45	4.85	6.22
ENSMUSG00000097221	1810049J17Rik	0.030649633	yes	down	8.55	10.7	14.31	3.95	2.58	0
ENSMUSG00000033478	Fam160b1	0.002410269	yes	up	12.17	10.29	11.19	15.62	17.39	18.3
ENSMUSG00000076749	Trgc1	0.008223289	yes	up	9.97	11.06	12.67	17.64	19.61	17.39
ENSMUSG00000071521	Try10	0.004238245	yes	down	0.2	19.76	14.04	0	0	0
ENSMUSG00000031445	Proz	0.004184513	yes	down	13.32	10.1	10.85	7.42	5.71	6.07
ENSMUSG00000026980	Ly75	0.022407031	yes	down	11.38	11.17	11.86	5.5	6.77	9.67
ENSMUSG00000048126	Col6a3	0.007290243	yes	down	8.52	12.67	13.69	4.01	5.54	6.29
ENSMUSG00000022270	Retreg1	1.70E-11	yes	up	10.32	10.45	14.16	31.65	47.65	33.32
ENSMUSG00000041132	N4bp2l1	4.20E-08	yes	up	12.26	7.67	15.03	45.22	42.49	29.49
ENSMUSG00000041313	Slc7a1	0.015471668	yes	down	12.46	10.52	12.01	6.47	5.93	9.58
ENSMUSG00000003863	Ppfia3	0.001003921	yes	down	12.85	11.37	10.82	3.15	6.75	6.66
ENSMUSG00000030513	Pcsk6	0.00599075	yes	down	6.45	19.37	9.23	5.08	3.99	6.19
ENSMUSG00000021171	Esyt2	0.010248675	yes	up	11.37	11.08	12.78	15.66	20.08	16.1
ENSMUSG00000028519	Dab1	0.001548602	yes	down	15.45	9.54	10.28	6.05	7.57	7.24
ENSMUSG00000008730	Hipk1	9.85E-06	yes	up	13.4	9.84	12.07	19.84	22.75	18.56
ENSMUSG00000021796	Bmpr1a	0.036924855	yes	up	12.57	12.34	10.5	13.67	25.6	16.49
ENSMUSG00000020859	Spag9	0.024163931	yes	up	12.52	10.78	12.13	13.05	23.59	17.19
ENSMUSG00000026915	Strbp	9.68E-06	yes	up	11.62	11.62	12.22	19.04	36.97	22.75
ENSMUSG00000030643	Rab30	2.72E-41	yes	up	17.25	10.19	8.34	189.6	225.57	135
ENSMUSG00000037379	Spon2	0.000158516	yes	down	12.24	14.42	9.13	4.8	5.55	6.31
ENSMUSG00000028556	Dock7	0.009269726	yes	down	11.62	11.84	12.73	8.01	7.33	10.97
ENSMUSG00000032033	Barx2	0.016971856	yes	down	18.75	2.25	15.19	0.78	1.93	2.18
ENSMUSG00000052595	A1cf	0.026376484	yes	up	14.36	10.06	11.79	13.42	22.7	20.35
ENSMUSG00000027296	Itpka	0.004213156	yes	down	12.54	10.95	12.89	6.81	5.11	7.69
ENSMUSG00000039233	Tbce	0.011183974	yes	up	12.11	12.33	12.04	12	19.63	14.54
ENSMUSG00000024085	Man2a1	0.010660291	yes	up	12.74	12.06	11.91	15.72	21.98	17.23
ENSMUSG00000097222	Gata6os	1.56E-06	yes	up	16.42	11.91	8.76	23.8	33.73	40.52
ENSMUSG00000058690	Ccser2	2.64E-10	yes	up	14.27	11.6	11.23	24.21	41.5	30.11
ENSMUSG00000062515	Fabp4	5.29E-07	yes	up	11.89	14.42	10.96	24.42	36.44	34.99
ENSMUSG00000024935	Slc1a1	8.95E-06	yes	down	14.49	11.73	11.19	5.7	4.63	6.92
ENSMUSG00000042349	Ikbke	4.30E-05	yes	down	12.12	10.9	14.49	5.29	5.14	7.23
ENSMUSG00000032226	Gcnt3	0.009308991	yes	down	12.75	11.96	12.81	8.33	8.66	6.78
ENSMUSG00000030762	Aqp8	6.25E-16	yes	down	15.28	9.19	13.22	1.59	0.4	1.47
ENSMUSG00000022462	Slc38a2	0.013575338	yes	up	13.61	12.67	11.55	14.77	20.33	23.49
ENSMUSG00000050029	Rap2c	0.022297948	yes	up	13.63	11.36	12.93	14.85	26.86	19.13
ENSMUSG00000029863	Casp2	0.003115323	yes	up	14.22	12.63	11.42	18.72	23.06	16.39
ENSMUSG00000029482	Aacs	0.009142308	yes	down	13.88	11.89	12.8	8.72	8.68	7.43
ENSMUSG00000073563	Csnk1g3	0.033909078	yes	up	13.53	12.04	13.1	15.18	23.62	18.46
ENSMUSG00000025860	Xiap	0.048170192	yes	up	12.36	12.4	14.01	13.67	23.86	18.6
ENSMUSG00000019577	Pdk4	5.64E-27	yes	up	12	8.8	18.35	135.05	124.48	77.35
ENSMUSG00000022124	Fbxl3	0.041983792	yes	up	13.31	10.93	14.91	13.92	29.19	24.17
ENSMUSG00000040205	Cuzd1	0.044357397	yes	down	0	22.42	16.82	0	0	0
ENSMUSG00000026773	Pfkfb3	0.000262072	yes	up	16.07	9.13	14.57	26.17	27.72	22.56
ENSMUSG00000066232	Ipo7	0.0371397	yes	up	14.37	13.07	12.34	15.91	30.94	18.14
ENSMUSG00000117748	Derpc	0.001008053	yes	down	15.14	13.8	11.29	3.65	8.06	4.95
ENSMUSG00000050854	Tmem125	0.014483971	yes	down	14.76	12.41	13.14	7.66	5.89	10.57
ENSMUSG00000022793	B4galt4	0.010319892	yes	up	13.79	13.03	13.68	22.83	21.44	18.72
ENSMUSG00000027463	Slc52a3	0.005891808	yes	up	13.95	12.74	14.35	24.44	22.78	18.42
ENSMUSG00000031503	Col4a2	0.002140448	yes	down	11.11	16.37	14.39	7.81	7.96	8.69
ENSMUSG00000025784	Clec3b	0.004229891	yes	down	14.87	14.4	12.84	5.43	7.17	8.45
ENSMUSG00000001228	Uhrf1	1.48E-05	yes	down	15.02	13.83	13.43	7.5	7.08	5.9
ENSMUSG00000017390	Aldoc	0.002989426	yes	down	13.14	14.36	15.88	9.13	5.43	8.98
ENSMUSG00000027309	4930402H24Rik	0.001284834	yes	down	11.64	14.45	17.33	11.31	9.23	8.16
ENSMUSG00000001300	Efnb2	0.017794917	yes	down	17.93	12.26	13.46	7.76	10.45	9.48
ENSMUSG00000038370	Pcp4l1	0.000300085	yes	up	19.21	14.94	9.82	29.11	25.63	45.45
ENSMUSG00000033715	Akr1c14	0.000111346	yes	down	8.5	16.27	19.27	3.99	7.3	5.25
ENSMUSG00000004552	Ctse	0.000322719	yes	down	6.97	25.13	11.97	4.73	5.99	3.73
ENSMUSG00000040407	Akap9	0.019445066	yes	up	17.44	12.61	14.1	16.94	24.63	22.08
ENSMUSG00000050812	Ecpas	0.002845937	yes	up	15.5	13.41	15.71	20.08	27.13	21.9
ENSMUSG00000003948	Mmd	0.018875395	yes	up	18.22	13.76	12.72	21.1	22.82	23.17
ENSMUSG00000021200	Asb2	0.032043142	yes	down	12.83	16.88	15.07	8.14	11.6	9.21
ENSMUSG00000078650	G6pc	2.70E-17	yes	up	24.8	9.84	10.62	101.05	123.66	73.4
ENSMUSG00000001506	Col1a1	0.002973803	yes	down	11.49	19.87	13.91	7.87	8.2	9.03
ENSMUSG00000023068	Nus1	0.000798426	yes	up	18.3	12.51	14.74	24.22	33.39	23.91
ENSMUSG00000031775	Pllp	2.16E-06	yes	up	13.52	18.9	13.32	31.5	30.79	31.89
ENSMUSG00000034361	Cpne2	0.049767335	yes	down	20.42	11.34	14.06	8.76	8.67	12.43
ENSMUSG00000024222	Fkbp5	2.03E-46	yes	up	14.04	8.68	23.33	379.08	280.69	251.83
ENSMUSG00000054381	Zfp747	0.011529949	yes	up	17.54	13.53	15	21.77	24.69	21.52
ENSMUSG00000021338	Carmil1	0.000264289	yes	up	16.64	15.1	14.5	29.51	26.96	25.49
ENSMUSG00000019088	Dnase1l1	0.0003354	yes	down	14.62	14.11	17.91	7.71	9.34	9.14
ENSMUSG00000090264	Eif4ebp3	3.02E-11	yes	up	21.47	5.6	19.84	348.64	240.23	261.57
ENSMUSG00000047604	Frat2	0.035947764	yes	down	18.68	12.97	15.26	10.94	10.01	8.84
ENSMUSG00000005225	Plekha8	0.00763342	yes	up	15.16	16.31	15.55	27.18	28.43	22.66
ENSMUSG00000034330	Plcg2	1.04E-06	yes	down	12.87	20.36	13.9	7.16	6.27	5.68
ENSMUSG00000006517	Mvd	0.000381367	yes	down	15.62	15.96	15.76	8.28	8.87	5.33
ENSMUSG00000071203	Naip5	0.021280983	yes	down	17.72	16.13	13.5	6.6	6.64	13.49
ENSMUSG00000030956	Fam53b	0.000154011	yes	up	18.23	12.77	16.91	30.79	23.18	35.35
ENSMUSG00000042251	Pm20d1	0.024967604	yes	down	23.2	13.05	11.77	12.62	8.02	9.43
ENSMUSG00000032280	Tle3	0.00065986	yes	down	22.29	13.34	12.41	8.12	9.41	8.2
ENSMUSG00000047638	Nr1h4	0.028211367	yes	up	13.94	14.73	19.38	23.68	22.44	22.83
ENSMUSG00000030691	Fchsd2	2.87E-11	yes	up	18.87	14.97	14.45	31.45	46.99	43.41
ENSMUSG00000027074	Slc43a3	0.0060052	yes	up	11.37	18.52	18.54	24.33	26.81	33.75
ENSMUSG00000058056	Palld	0.002190609	yes	down	18.85	16.68	13.02	8.88	10.04	10.6
ENSMUSG00000002222	Rmnd5a	2.08E-07	yes	up	15.59	15.62	17.63	27.49	41.41	35.95
ENSMUSG00000058216	Gstp3	0.021392708	yes	down	17.84	16.25	14.79	10.18	4.4	7.65
ENSMUSG00000034936	Arl4d	0.049634931	yes	up	16.46	14.68	17.99	23.33	20.79	30.59
ENSMUSG00000021127	Zfp36l1	0.000304321	yes	up	17.07	14.72	17.47	21.99	39.82	32.83
ENSMUSG00000010122	Slc47a1	3.24E-31	yes	up	18.5	14.43	16.58	61.57	62.97	69.44
ENSMUSG00000023186	Vwa5a	0.000601473	yes	down	17.93	13.16	19	9.03	8.18	10.02
ENSMUSG00000060063	Alox5ap	0.02760252	yes	down	8.1	33.98	8.91	6.45	5.9	7.41
ENSMUSG00000036611	Eepd1	2.24E-18	yes	down	15.89	16.54	18.62	4.37	4.61	5.42
ENSMUSG00000025085	Ablim1	0.001289009	yes	up	14.88	19.01	17.16	23.03	25.63	29.38
ENSMUSG00000023092	Fhl1	0.031963055	yes	down	14.49	21.38	15.32	8.48	11.39	13.17
ENSMUSG00000025451	Paip1	0.014088134	yes	up	18.99	16.75	15.49	23.24	34.46	26.73
ENSMUSG00000069833	Ahnak	0.000371489	yes	up	19.55	15.7	16.14	23.22	25.3	23.31
ENSMUSG00000039899	Fgl2	0.005891808	yes	up	13.67	18.09	19.81	25.66	38.65	28.59
ENSMUSG00000055976	Cldn23	0.004238245	yes	down	19.51	16.26	15.85	10.6	10.25	10.25
ENSMUSG00000056394	Lig1	0.000193344	yes	down	15.63	18.54	17.55	10.37	6.97	8.22
ENSMUSG00000042705	Commd10	0.007075234	yes	down	22.01	12.93	16.78	9.99	8.21	9.38
ENSMUSG00000015112	Slc25a13	0.001638568	yes	up	17.5	16.45	17.81	28.54	29.91	24.83
ENSMUSG00000056300	Zfp981	6.49E-07	yes	up	22.26	9.39	20.41	46.35	60.57	66.87
ENSMUSG00000020792	Exoc7	0.035839968	yes	down	18.93	16.08	17.45	12.18	8.59	12.31
ENSMUSG00000040111	Gramd1b	1.73E-09	yes	up	17.66	14.4	20.54	41.32	34.76	40.2
ENSMUSG00000028383	Hsdl2	7.87E-06	yes	up	17.18	19.21	16.24	30.33	32.23	34.1
ENSMUSG00000030761	Myo7a	0.005577989	yes	down	22.39	15.06	15.21	11.58	9.76	12.9
ENSMUSG00000028919	Arhgef19	0.022932069	yes	down	17.1	17.04	18.56	13.14	10.04	16.09
ENSMUSG00000027875	Hmgcs2	7.22E-32	yes	up	10.3	21.8	20.9	164.89	146.99	243.31
ENSMUSG00000022351	Sqle	1.39E-05	yes	down	19.41	18.28	15.38	6.93	10.53	6.57
ENSMUSG00000019320	Noxo1	0.00770964	yes	down	18.2	15.49	19.6	12.95	20.75	17.42
ENSMUSG00000105353	Gm42428	0.000124901	yes	up	24.27	5.17	23.99	55.66	92.81	105.49
ENSMUSG00000063268	Parp10	0.02773986	yes	down	18.37	17.74	17.82	13.32	8.48	14.53
ENSMUSG00000029817	Tra2a	0.035743677	yes	up	21.21	15.69	17.48	30.75	51.69	17.75
ENSMUSG00000091721	Gimd1	3.17E-09	yes	up	26.44	12.37	15.59	44.69	67.74	85.91
ENSMUSG00000038170	Pde4dip	0.001104736	yes	up	19.54	16.09	18.93	28.03	32.68	28.87
ENSMUSG00000008305	Tle1	0.043955827	yes	up	20.25	14.27	20.25	33.84	28.12	23.99
ENSMUSG00000027605	Acss2	0.013597186	yes	down	18.98	15.8	20.11	13.34	9.07	10.97
ENSMUSG00000010663	Fads1	0.000191795	yes	down	16.5	18.09	20.47	10.04	10.64	10.83
ENSMUSG00000027007	Itprid2	0.017434226	yes	up	16.07	17.7	21.31	25.29	36.33	25.23
ENSMUSG00000041774	Ydjc	0.012928159	yes	down	21.16	17.48	17.2	11.1	11.22	11.96
ENSMUSG00000056131	Pgm3	8.74E-06	yes	up	24.07	15.21	16.71	34.54	36.43	39.83
ENSMUSG00000030161	Gabarapl1	0.003689468	yes	up	16.62	19.85	19.53	30.26	26.19	40.44
ENSMUSG00000079316	Rab9	8.59E-06	yes	up	19.72	17.14	19.43	32.02	44.18	34.94
ENSMUSG00000093805	Gal3st2b	0.000610809	yes	up	23.33	12.93	20.12	44.39	31.17	35.44
ENSMUSG00000035930	Chst4	0.027398706	yes	down	16.82	16.35	23.47	13.78	13.19	11.83
ENSMUSG00000091780	Sco2	0.002845937	yes	up	21.86	14.33	20.59	42.75	27.74	36.97
ENSMUSG00000015085	Entpd2	0.030334813	yes	down	22.36	17.95	17.22	14.53	8.14	13.42
ENSMUSG00000027346	Gpcpd1	0.002092507	yes	up	20.53	14.67	22.34	42.44	45.42	24.73
ENSMUSG00000021273	Fdft1	0.000196607	yes	down	19.59	20.24	17.95	9.58	12.2	9.51
ENSMUSG00000020107	Anapc16	3.94E-07	yes	up	20.61	19.02	19.69	46.82	37.44	38.75
ENSMUSG00000068246	Apol9b	0.037965894	yes	up	11.99	31.77	15.79	46.76	40.22	108.59
ENSMUSG00000041729	Coro2b	4.94E-05	yes	up	21.95	20.57	17.72	34.88	48.38	67.26
ENSMUSG00000096108	Ighv11-2	3.66E-08	yes	down	29	15.16	16.17	0.54	3.04	0.7
ENSMUSG00000028273	Pdlim5	0.001787987	yes	up	21.87	19.32	19.22	27.11	31.43	32.04
ENSMUSG00000024145	Pigf	6.57E-06	yes	up	25.8	16.73	18.08	47.52	48.03	39.22
ENSMUSG00000028559	Osbpl9	4.47E-06	yes	up	19.25	18.58	22.92	36.98	45.87	33.89
ENSMUSG00000000440	Pparg	5.30E-05	yes	down	13.71	23.56	23.53	8.87	7.94	8.69
ENSMUSG00000025158	Rfng	0.000164379	yes	down	24.64	17.1	20.06	11.01	10.46	10.52
ENSMUSG00000026094	Stk17b	0.000718107	yes	up	18.93	23.31	19.73	31.04	52.28	33.75
ENSMUSG00000062410	Hsd3b3	1.88E-05	yes	up	18.04	22.1	22.02	45.52	34.71	51.8
ENSMUSG00000070003	Ssbp4	0.003594215	yes	down	23.59	19.83	18.98	13.43	8.47	7.67
ENSMUSG00000057103	Nat8f1	0.002165274	yes	up	21.29	21.45	19.67	33.09	31.35	48.84
ENSMUSG00000029822	Osbpl3	0.004006912	yes	up	23.3	18.37	21.08	35.73	33.79	32.36
ENSMUSG00000034057	Myrfl	5.48E-06	yes	up	22.27	19.54	21.08	45.25	33.59	45.63
ENSMUSG00000026034	Clk1	0.034728254	yes	up	27.46	16.02	19.46	28.02	57.44	30.55
ENSMUSG00000005107	Slc2a9	5.16E-07	yes	down	23.95	18.27	20.73	12.05	9.47	13.44
ENSMUSG00000042644	Itpr3	0.006176208	yes	down	20.59	21.6	21.55	15.3	13.01	13.57
ENSMUSG00000118668	RPS6KA4	0.005769805	yes	down	18.81	23.53	21.74	13.52	11.22	16.74
ENSMUSG00000094091	Gm21885	0.049810281	yes	up	23.81	15.6	24.94	29.3	31.83	26
ENSMUSG00000020634	Ubxn2a	0.000213547	yes	up	22.02	18.98	23.6	33.31	60.1	35.29
ENSMUSG00000066595	Flvcr1	6.65E-06	yes	up	24.33	23.68	16.8	32.41	51.94	59.79
ENSMUSG00000042333	Tnfrsf14	0.003147493	yes	down	21.94	19.05	23.84	14.64	12.15	13.79
ENSMUSG00000018796	Acsl1	0.004147639	yes	up	22.36	22.43	20.15	29.11	31.25	38.58
ENSMUSG00000030780	Rusf1	0.011712215	yes	down	25.47	18.06	21.88	13.19	10.51	17.1
ENSMUSG00000023087	Noct	0.002974264	yes	up	21.26	17.45	28.08	47.04	51.33	27.31
ENSMUSG00000003526	Prodh	0.000164379	yes	up	26.61	14.62	25.58	52.35	36.98	56.24
ENSMUSG00000027349	Fam98b	0.0177194	yes	down	25.93	18.83	22.13	14.33	14.8	13.83
ENSMUSG00000002325	Irf9	0.021624848	yes	up	19.77	26.95	20.46	37.23	32.11	41.06
ENSMUSG00000062064	Slc2a7	2.83E-09	yes	down	24.72	18.6	23.96	7.33	6.75	10.8
ENSMUSG00000045193	Cirbp	0.04559027	yes	down	20.57	22.53	24.21	11.87	7.81	18.2
ENSMUSG00000027327	1700037H04Rik	0.023599606	yes	down	19.17	24.11	24.23	15.22	8.64	12.86
ENSMUSG00000049686	Orai1	0.003248396	yes	down	24.54	23.72	19.31	14.53	10.59	12.94
ENSMUSG00000032350	Gclc	2.90E-10	yes	up	14.23	32.85	20.53	107.43	92.83	66.3
ENSMUSG00000036501	Fam13b	0.000324972	yes	up	23.7	21.1	22.94	34.15	49.98	30.3
ENSMUSG00000041920	Slc16a6	5.68E-08	yes	up	33.4	16.51	18.05	51.41	67.82	43.77
ENSMUSG00000060716	Plekhh1	8.75E-08	yes	up	23.24	20.72	24.1	52.72	40.79	48.29
ENSMUSG00000021118	Plek2	0.005243586	yes	up	22.38	22.96	23.13	34.59	31.62	41.38
ENSMUSG00000031844	Hsd17b2	9.11E-09	yes	down	32.9	18.42	18.46	7.24	5.38	7.26
ENSMUSG00000008167	Fbxw9	0.0492922	yes	down	20.81	23.78	25.2	18.38	12.74	14.41
ENSMUSG00000052656	Rnf103	0.002013348	yes	up	21.66	25.83	22.32	34.16	44.28	37.68
ENSMUSG00000096805	Ighv9-1	0.001184189	yes	down	5.95	11.6	52.48	0.98	4.04	0.95
ENSMUSG00000041859	Mcm3	0.013783471	yes	down	24.9	19.11	26.89	14.69	11.55	14.5
ENSMUSG00000037348	Paqr7	2.15E-05	yes	up	33.91	19.56	17.76	66.24	42.16	70.91
ENSMUSG00000028967	Errfi1	0.001545691	yes	up	29.15	13.77	28.39	38.98	61.11	47.17
ENSMUSG00000009741	Ubp1	1.74E-05	yes	up	24.45	22.7	24.22	40.36	42.38	38.05
ENSMUSG00000027706	Sec62	0.000749258	yes	up	22.73	24.79	23.88	36.51	51.27	38.58
ENSMUSG00000028150	Rorc	1.61E-19	yes	up	26.06	24.2	21.23	61.98	70.19	75.62
ENSMUSG00000035958	Tdp2	0.019380718	yes	up	26.13	19.52	27.16	28.29	50.73	40.4
ENSMUSG00000048240	Gng7	6.76E-08	yes	up	29.98	17.91	25.02	74.72	68.17	49.29
ENSMUSG00000031712	Il15	0.026919603	yes	up	22.92	24.45	25.59	33.19	61.33	47.6
ENSMUSG00000026473	Glul	1.02E-07	yes	up	20.43	23.13	29.45	72.18	51.37	56.43
ENSMUSG00000039680	Mrps6	0.000273933	yes	up	32.38	20.9	19.75	56.13	47.04	45.96
ENSMUSG00000022584	Ly6c2	2.70E-07	yes	down	16.01	33.46	23.77	5.24	7.55	3.09
ENSMUSG00000069919	Hba-a1	3.34E-05	yes	up	39.68	14.44	19.12	52.91	100.78	64.19
ENSMUSG00000028655	Mfsd2a	0.002572521	yes	up	34.33	19.14	20.27	54.61	61.23	40.15
ENSMUSG00000000876	Pxmp4	0.001578785	yes	up	22.68	23.03	28.65	42.4	35.97	40.89
ENSMUSG00000061313	Ddhd2	0.000480305	yes	up	28.08	24.73	21.58	38.61	38.74	42.79
ENSMUSG00000033427	Upb1	0.000927604	yes	down	26.05	28.52	20.5	17.08	14.04	17.62
ENSMUSG00000034042	Gpbp1l1	0.003821512	yes	up	29.8	23.32	22.19	30.05	41.43	32.16
ENSMUSG00000100153	Ppp1ccb	0.040752298	yes	up	17.43	28.05	30.16	46.64	35.03	39.29
ENSMUSG00000034919	Ttc22	0.004238245	yes	down	32.83	22.6	20.74	16.04	13.27	13.96
ENSMUSG00000029413	Naaa	0.046695975	yes	down	23.54	31.12	21.66	15.06	16.94	20.27
ENSMUSG00000063206	Defa34	0.047323133	yes	up	30.86	19.16	26.92	29.11	81.45	50.52
ENSMUSG00000073002	Vamp5	0.018834213	yes	down	29.28	26.67	21.04	14.22	9.98	13.27
ENSMUSG00000074628	Tldc2	8.17E-07	yes	down	27.37	23.73	26.28	11.43	4.54	8.94
ENSMUSG00000035105	Egln3	0.018864664	yes	down	19.61	43.07	15.11	10.26	10.45	16.52
ENSMUSG00000042289	Hsd3b7	0.000984815	yes	down	26.54	25.63	25.86	16.56	14.2	18.46
ENSMUSG00000027452	Acss1	0.000749258	yes	down	12.79	38.37	27.41	11.77	10.58	9.19
ENSMUSG00000039960	Rhou	0.001711184	yes	up	27.39	23.32	28.59	47.78	45.1	37.34
ENSMUSG00000042359	Osbpl6	0.00781889	yes	up	27.54	27.39	24.38	33.24	48.24	42.55
ENSMUSG00000026589	Sec16b	0.002140448	yes	up	29.26	25.33	24.76	42.04	37.77	42.65
ENSMUSG00000034789	Rab24	0.008649559	yes	down	28.48	26.48	24.74	15.65	11.71	18.85
ENSMUSG00000039145	Camk1d	4.73E-07	yes	down	26.91	23.84	30.07	9.97	19.54	13.61
ENSMUSG00000056313	Tcim	0.000749258	yes	up	25.75	27.07	28.09	50.61	73.74	36.73
ENSMUSG00000030304	Ergic2	1.76E-05	yes	up	31.66	21.36	27.92	45.64	62.52	51.75
ENSMUSG00000030545	Pex11a	1.80E-09	yes	up	31.09	23.49	27.04	57.99	55.01	65.5
ENSMUSG00000006395	Hyi	0.001417597	yes	down	26.97	24.71	30.19	13.77	14.07	14.7
ENSMUSG00000033684	Qsox1	1.35E-18	yes	up	22.78	31.38	28.02	103.51	79.85	106.2
ENSMUSG00000035811	Ugt2b35	0.006681015	yes	down	20.67	28.67	32.84	13.3	15.13	19.12
ENSMUSG00000110386	Gm42031	1.22E-12	yes	up	26.88	19.34	36.08	75.36	102.63	131.25
ENSMUSG00000096461	Igkv14-130	6.62E-06	yes	down	48.71	19.52	14.11	0	0.65	2.33
ENSMUSG00000094094	Igkv5-45	0.004313829	yes	down	19.07	34.09	29.34	9.41	9.44	3.35
ENSMUSG00000031934	Panx1	1.67E-08	yes	down	31.5	23.79	27.6	10.65	14.15	14.03
ENSMUSG00000061959	Ces1e	0.004068234	yes	down	30.48	23.12	29.86	16.44	10.83	17.8
ENSMUSG00000101031	Ms4a12	1.64E-05	yes	down	33.83	20.51	29.13	12.51	10.59	13.13
ENSMUSG00000031667	Aktip	0.018864664	yes	up	25.13	25.81	32.95	51.36	53.88	34.02
ENSMUSG00000024747	Aldh1a7	0.000673233	yes	up	30.78	22.33	31.01	46.42	44.74	53.38
ENSMUSG00000102252	Snrpn	0.00678297	yes	down	30.41	25.55	28.31	17.74	14.66	19.62
ENSMUSG00000042510	AA986860	1.18E-09	yes	up	28.29	19.05	37.04	79.18	71.61	78.65
ENSMUSG00000054342	Kcnn4	0.023993069	yes	down	29.85	25.71	28.94	20.96	15.66	16.12
ENSMUSG00000006289	Osgep	0.031298265	yes	down	30.97	23.41	30.18	23.6	21.19	16.98
ENSMUSG00000060733	Ipmk	0.020889517	yes	up	34.85	22.19	27.68	37.42	48.24	41.61
ENSMUSG00000079445	B3gnt7	0.01828184	yes	down	24.34	32.48	28.31	20.56	16.28	16
ENSMUSG00000028776	Tinagl1	0.019182303	yes	down	31.53	26.48	27.6	21.62	15.95	14.66
ENSMUSG00000001604	Tcea3	2.37E-08	yes	down	34.49	22.06	29.22	9.23	6.08	10.76
ENSMUSG00000039865	Slc44a3	0.005343331	yes	down	27.58	29.82	29.74	18.35	14.41	13.9
ENSMUSG00000055435	Maf	1.47E-06	yes	down	36.59	20.04	30.6	10.61	12.52	15.3
ENSMUSG00000039339	Mfsd4b2	0.002143177	yes	down	33.2	24.41	30.92	15.08	16.9	19.78
ENSMUSG00000018819	Lsp1	0.0269104	yes	down	22.36	34.81	32.91	12.84	20.14	17.39
ENSMUSG00000027953	Slc50a1	0.031439094	yes	down	29.4	31.54	29.2	17.48	15.2	22
ENSMUSG00000002944	Cd36	4.83E-05	yes	up	45.23	21.93	23.27	57.61	82.19	129.66
ENSMUSG00000020538	Srebf1	4.53E-05	yes	up	43.72	25.71	21.15	54.37	72.36	77.38
ENSMUSG00000071506	Tmem139	0.003528294	yes	up	29.7	30.73	30.21	56.04	54.01	42.22
ENSMUSG00000096844	Igkv6-14	0.047339103	yes	down	26.76	17.93	46.81	13.66	10.24	3.92
ENSMUSG00000020644	Id2	0.002667962	yes	up	28.88	29.63	33.19	42.51	48.72	58.01
ENSMUSG00000030303	Far2	0.002469264	yes	down	35.22	27.29	29.31	19.63	19.69	18.74
ENSMUSG00000018846	Pank3	2.50E-06	yes	up	28.58	28.29	35.33	49.12	91.71	68.22
ENSMUSG00000039699	Batf2	3.31E-06	yes	down	31.57	30.81	29.96	15.35	12.48	14.21
ENSMUSG00000093574	Gm20671	1.61E-14	yes	up	31.11	29.58	32	99.62	79.96	87.75
ENSMUSG00000057880	Abat	1.54E-05	yes	down	35.56	29.28	28.9	14.28	12.66	19.73
ENSMUSG00000024140	Epas1	0.007566589	yes	up	25.4	30.35	38.42	51.39	52.18	47.89
ENSMUSG00000052485	Tmem171	0.000263349	yes	down	41.58	26.76	26.28	12.99	12.15	18.16
ENSMUSG00000037221	Mospd3	0.016452001	yes	down	32.58	33.24	29.44	22.09	17.46	18.64
ENSMUSG00000026170	Cyp27a1	1.39E-17	yes	up	45.3	21.28	29.19	153.91	132.77	228.28
ENSMUSG00000024885	Aldh3b1	7.34E-05	yes	down	32.56	31	32.26	18.81	12.64	16.25
ENSMUSG00000093838	Ighv3-1	6.52E-07	yes	down	49.51	33.64	12.7	0	1.04	3.45
ENSMUSG00000015542	Nat9	0.041693029	yes	down	28.26	28.48	39.17	27.65	22.63	22.89
ENSMUSG00000026355	Mcm6	0.001804959	yes	down	28.55	34.89	32.8	21.21	18.84	19.01
ENSMUSG00000061751	Kalrn	0.000549518	yes	up	40.82	28.43	28.42	62.12	53.35	59.09
ENSMUSG00000038213	Tapbpl	0.000430503	yes	down	32.17	31.86	33.95	20.23	18.22	20.14
ENSMUSG00000031662	Snx20	0.020708618	yes	up	35.93	22.71	40.9	70.42	48.44	50.74
ENSMUSG00000032599	Ip6k2	0.001944795	yes	up	24.6	34.57	40.64	73.82	81.83	53.28
ENSMUSG00000056148	Rdh9	0.001740014	yes	up	40.6	22.06	37.24	52.89	60.41	71.75
ENSMUSG00000030763	Lcmt1	0.007323155	yes	down	35.41	32.8	32.36	20.29	19.44	23.88
ENSMUSG00000058454	Dhcr7	6.60E-06	yes	down	41.19	31.43	28.68	16.39	14.08	19.15
ENSMUSG00000034285	Nipsnap1	0.00550447	yes	down	41.9	26.87	33.05	22.23	20.24	21.44
ENSMUSG00000025192	Entpd7	0.000711399	yes	up	32.98	34.83	35.3	56.15	51.46	46.82
ENSMUSG00000071519	Prss3	0.041693029	yes	down	0	96.6	7.34	0.1	0	0
ENSMUSG00000024353	Mzb1	2.23E-05	yes	down	28.19	45.93	30.42	11.1	18.53	8.03
ENSMUSG00000041143	Tmco4	4.80E-10	yes	down	33.71	35.36	36.1	15.72	10.36	15.41
ENSMUSG00000042116	Vwa1	0.007354224	yes	up	52.45	17.03	35.77	87.86	51.57	84.36
ENSMUSG00000060675	Plaat3	4.11E-06	yes	down	35.86	33.65	35.93	22.02	15.73	14.58
ENSMUSG00000026307	Scly	4.30E-05	yes	down	42.42	32.56	31.88	21.03	15.81	17.64
ENSMUSG00000095117	Ighv8-9	0.000357548	yes	down	15.47	26.9	64.79	6.43	7.08	3.87
ENSMUSG00000042688	Mapk6	1.88E-14	yes	up	45.47	24.34	37.64	112.36	118.94	107.03
ENSMUSG00000031431	Tsc22d3	3.05E-15	yes	up	31.24	30.98	46.04	169.79	172.22	105.26
ENSMUSG00000026965	Anapc2	0.037077246	yes	down	38.83	31.14	38.55	26.25	18.45	26.15
ENSMUSG00000027890	Gstm4	3.95E-09	yes	down	35.92	35.41	37.44	18.35	10.99	12.33
ENSMUSG00000036908	Unc93b1	0.008223289	yes	down	32.87	37.5	38.64	22.62	25.65	26.45
ENSMUSG00000054630	Ugt2b5	5.88E-05	yes	down	22.51	37.14	49.41	12.02	14.48	17.41
ENSMUSG00000014361	Mertk	6.48E-08	yes	up	44.29	30.44	35.37	76.76	82.26	73.64
ENSMUSG00000068267	Cenpb	0.000742767	yes	down	36.61	36.12	38.3	19.97	14.67	25.49
ENSMUSG00000029186	Pi4k2b	0.036605833	yes	up	40.37	31.81	39.12	41.59	73.41	55.76
ENSMUSG00000022550	Adck5	0.014692161	yes	down	41.04	28.99	42.25	25.11	19.76	21.86
ENSMUSG00000046814	Gchfr	0.019964169	yes	up	51.16	28.49	32.93	66.98	49.82	84.29
ENSMUSG00000001627	Ifrd1	0.018834213	yes	up	43.52	38.01	31.1	62.66	92.07	58.2
ENSMUSG00000030103	Bhlhe40	1.99E-10	yes	up	36.91	35.44	40.37	72.14	103.97	80.88
ENSMUSG00000027531	Impa1	0.00184455	yes	up	41.17	36.4	35.21	44.6	52.87	47.33
ENSMUSG00000037797	Adh4	0.01836697	yes	down	34.74	27.18	50.93	23.35	13.52	23.56
ENSMUSG00000020592	Sdc1	0.000175327	yes	down	36.3	38.82	38.42	23.2	19.27	25.04
ENSMUSG00000104452	Ighv8-8	0.011143165	yes	down	29.82	40.51	45.87	3.09	11.56	18.03
ENSMUSG00000034744	Nagk	0.001352363	yes	down	43.99	35.08	37.23	23.31	21.93	24.99
ENSMUSG00000026810	Dpm2	0.037371328	yes	down	39.83	40.55	35.99	27.18	19.04	26.35
ENSMUSG00000018900	Slc22a5	2.07E-08	yes	up	31.74	42.19	43.22	126.13	107.64	77.92
ENSMUSG00000002108	Nr1h3	0.005513606	yes	up	48.17	34.96	34.47	64.88	48.8	68.53
ENSMUSG00000027465	Tbc1d20	0.000669124	yes	up	40.5	38.43	39.84	73.69	62.38	58.64
ENSMUSG00000032596	Uba7	0.011143165	yes	down	37.22	38.38	43.36	29.03	20.11	25.56
ENSMUSG00000020471	Pold2	0.026376484	yes	down	57.12	29.39	32.88	33.75	18.01	23.46
ENSMUSG00000074457	S100a16	0.000211095	yes	down	38.23	40.42	41.59	18.29	17.54	23.54
ENSMUSG00000045503	Sys1	0.035344797	yes	down	39.94	43.44	37.83	31.79	23.94	25.48
ENSMUSG00000040703	Cyp2s1	0.000127491	yes	down	39	39.81	42.55	22.13	13.97	23.41
ENSMUSG00000026126	Ptpn18	0.008714265	yes	down	32.73	51.23	37.45	26.72	26.52	26.12
ENSMUSG00000067297	Ifit1bl2	2.66E-10	yes	up	43.73	45.04	33.9	62.58	87.64	90.98
ENSMUSG00000079018	Ly6c1	0.009561819	yes	up	38.91	42.35	42.64	70.17	56.17	63.58
ENSMUSG00000028894	Inpp5b	0.000151593	yes	up	38.06	41.05	45.56	85.78	63.41	72.68
ENSMUSG00000024843	Chka	1.79E-05	yes	up	51.65	35.41	37.67	82.27	97.63	71.74
ENSMUSG00000111296	2010001M07Rik	3.56E-07	yes	up	66.7	33.17	25.05	122.49	103.05	107.09
ENSMUSG00000032369	Plscr1	1.26E-09	yes	up	44.87	38.06	43.43	93.48	91.69	143.69
ENSMUSG00000018474	Chd3	5.42E-05	yes	up	52.54	33.65	40.29	68.82	94.81	76.98
ENSMUSG00000037995	Igsf9	0.001611992	yes	down	54.93	38.48	34.6	19.42	19.27	34.65
ENSMUSG00000026043	Col3a1	5.41E-06	yes	down	31.72	62.38	34.26	15.61	21.66	18.86
ENSMUSG00000039043	Arpin	0.000158342	yes	down	45.84	40.55	43.71	25.63	21.3	26.93
ENSMUSG00000026820	Ptges2	0.046367253	yes	down	39.05	48.52	43.81	40.55	28.6	31.82
ENSMUSG00000025002	Cyp2c55	4.80E-42	yes	down	43.3	42.78	45.41	3.77	5.7	6.88
ENSMUSG00000079547	H2-DMb1	0.00142684	yes	down	41.84	26.95	63.47	21.78	19.26	18.89
ENSMUSG00000107689	Gm44386	0.014959868	yes	down	49.05	46.43	37.82	27.48	16.01	16.44
ENSMUSG00000038412	Higd1a	0.007660233	yes	up	44.51	46.91	42.95	91.44	77.39	67.98
ENSMUSG00000027954	Efna1	0.019087408	yes	up	62.51	40.31	31.6	66.75	84.96	70.73
ENSMUSG00000049580	Tsku	0.034948387	yes	up	39.92	39.61	55.1	80.03	68.73	55.05
ENSMUSG00000113949	Scamp4	0.005945733	yes	down	53.44	40.67	41.39	34.09	21.61	31.88
ENSMUSG00000024339	Tap2	0.000958822	yes	down	45.62	44.97	45.22	29.59	23.59	26.39
ENSMUSG00000024014	Pim1	0.00111806	yes	down	60.96	34.19	42.15	25.05	27.23	37.25
ENSMUSG00000078664	Sprr2a1	1.61E-19	yes	down	40.58	45.88	51.31	10.38	5.82	5.41
ENSMUSG00000025161	Slc16a3	0.001640894	yes	down	44.94	59.97	33.42	29.39	22.5	20.29
ENSMUSG00000025289	Prdx4	0.042254211	yes	down	39.54	52.25	46.57	31.71	27.96	30.86
ENSMUSG00000024665	Fads2	3.56E-07	yes	down	50.78	39.89	47.89	24.14	21.05	23.08
ENSMUSG00000037266	Rsrp1	4.73E-07	yes	up	44.05	50.19	46.16	89.05	109.01	92.93
ENSMUSG00000030650	Tmc5	0.001332064	yes	up	52.84	41.62	46.06	78.47	69.45	72.67
ENSMUSG00000040701	Ap1g2	0.008270683	yes	down	48.99	41.25	51.79	29.77	23.93	30.33
ENSMUSG00000073802	Cdkn2b	4.83E-06	yes	down	55.91	49.53	36.77	16.47	24.48	23.02
ENSMUSG00000036820	Amdhd2	0.031215436	yes	down	53.11	41.3	48.61	31.48	16.5	34.73
ENSMUSG00000006024	Napa	0.000830996	yes	up	47.06	52.45	44.31	105.48	73.45	102.07
ENSMUSG00000026956	Uap1l1	0.000554875	yes	down	59.99	36.98	47.4	25.61	18.79	33.75
ENSMUSG00000059824	Dbp	0.000130833	yes	down	54.61	50.14	42.81	20.25	12.61	33.18
ENSMUSG00000068220	Lgals1	0.042180811	yes	down	39.7	70.8	37.94	20.33	26.84	35.47
ENSMUSG00000030096	Slc6a6	2.44E-05	yes	up	48.86	43.41	56.59	91.57	79.36	89.41
ENSMUSG00000068547	Clca4a	0.043413916	yes	up	84.99	28.8	37.06	116.09	184.24	146.06
ENSMUSG00000057346	Apol9a	0.004821308	yes	up	38.61	71.77	40.88	80.85	75.57	128.19
ENSMUSG00000047797	Gjb1	2.07E-05	yes	down	44.06	51.46	55.96	27.46	17.19	23.19
ENSMUSG00000038150	Ormdl3	0.001590295	yes	up	69.97	39.67	42.04	89.24	87.22	92.96
ENSMUSG00000031400	G6pdx	5.22E-05	yes	down	43.61	54.06	55.85	29.93	24.49	25.97
ENSMUSG00000005447	Pafah1b3	0.022855913	yes	down	52.3	46.95	57.09	36.48	26.42	33.52
ENSMUSG00000056429	Tgoln1	0.000584192	yes	up	57.12	50.41	50.45	69.74	87.46	92.28
ENSMUSG00000035585	Tsen34	0.048869401	yes	down	58.63	47.94	53.03	38.96	31.21	26.24
ENSMUSG00000001211	Agpat3	0.000518875	yes	up	71.16	38.89	51.8	113.73	84.73	110.05
ENSMUSG00000021973	Micu2	0.002240161	yes	down	52.65	55.45	54.64	33.31	38.55	34.53
ENSMUSG00000020229	Slc5a4a	3.02E-11	yes	down	81.02	35.14	47.8	12.73	8.71	15.7
ENSMUSG00000003849	Nqo1	1.70E-10	yes	down	42.51	66.76	55.41	20.65	17.01	14.49
ENSMUSG00000041515	Irf8	0.001740601	yes	down	68.48	47.68	49.43	31.92	34.49	34.62
ENSMUSG00000021417	Eci2	1.44E-13	yes	up	58.14	54.24	53.43	141.12	128.28	181.71
ENSMUSG00000022809	Nr1i2	0.000104983	yes	up	58.85	42.74	64.27	128.13	89.02	112.91
ENSMUSG00000023571	C1qtnf12	1.42E-12	yes	down	73.09	45.04	49.69	16.38	14.48	19.2
ENSMUSG00000002565	Scin	0.000759142	yes	down	61.09	65.7	41.07	15.29	19.31	38.36
ENSMUSG00000047501	Cldn4	7.91E-05	yes	down	36.11	66.85	68.09	26.11	25.89	15.71
ENSMUSG00000025207	Sema4g	0.010896785	yes	down	68.29	44.04	59	37.51	29.18	42.1
ENSMUSG00000039745	Htatip2	0.001355789	yes	down	40.58	75.7	56.71	33.03	24.89	26.56
ENSMUSG00000030590	Fam98c	0.019457133	yes	down	66.27	52.27	57.16	42.18	31.14	31.78
ENSMUSG00000040147	Maob	0.000141089	yes	down	79.21	56.3	40.48	21.96	21.41	34.59
ENSMUSG00000052305	Hbb-bs	6.76E-08	yes	up	86.92	44.2	44.9	131.68	267.49	173.89
ENSMUSG00000022755	Adgrg7	0.038941599	yes	up	76.16	46.04	55.18	68.72	102.32	105.56
ENSMUSG00000030954	Gp2	0.000583421	yes	down	0.23	86.17	91.07	0.28	0.73	0.08
ENSMUSG00000076534	Igkv12-89	0.001528464	yes	down	47.29	88.53	42.96	25.91	12.36	10.66
ENSMUSG00000003955	Fam162a	0.019087408	yes	up	59.19	68.36	51.33	105.66	124.19	68.81
ENSMUSG00000034707	Gns	0.007187892	yes	up	58.76	55.94	64.38	105.15	81.94	100.39
ENSMUSG00000019082	Slc25a22	0.001113405	yes	up	74.97	54.02	51.24	111.24	94.24	121.85
ENSMUSG00000059811	Atl2	5.29E-07	yes	up	71.58	47.2	62.43	107.64	154.99	126.05
ENSMUSG00000023150	Ivns1abp	0.00622572	yes	up	67.64	48.65	64.97	82.63	136.09	89.18
ENSMUSG00000041119	Pde9a	0.01927483	yes	down	70.4	50.01	61.3	33.81	27.18	47.23
ENSMUSG00000021185	Dglucy	0.001247162	yes	down	71.32	54.6	55.84	32.43	28.69	44.98
ENSMUSG00000024781	Lipa	0.003296481	yes	up	48.66	69.11	64.56	100.77	94.47	102.91
ENSMUSG00000050777	Tmem37	1.06E-16	yes	up	67.22	53.68	63.96	255.66	165.65	244.47
ENSMUSG00000096150	Ighv1-85	0.021443729	yes	down	112.42	30.9	42.08	3.28	7.23	31.31
ENSMUSG00000032602	Slc25a20	2.50E-05	yes	up	63.13	62.32	60.7	124.2	93.59	127.04
ENSMUSG00000058586	Serhl	5.32E-09	yes	down	64.46	62.13	60.05	28.09	22.25	29.48
ENSMUSG00000021733	Slc4a7	2.77E-10	yes	down	38.36	64.08	86.57	17.88	19.99	14.54
ENSMUSG00000020889	Nr1d1	9.32E-16	yes	down	80.07	51.92	57.94	15.44	8.97	17.42
ENSMUSG00000024146	Cript	3.04E-05	yes	up	66.01	64.59	60.28	103.12	105.2	108.52
ENSMUSG00000022094	Slc39a14	0.010982498	yes	up	64.73	52.64	76.87	125.17	89.79	98.28
ENSMUSG00000037649	H2-DMa	0.000143601	yes	down	64.19	46.84	85.22	33.46	28.22	27.92
ENSMUSG00000025726	Slc28a1	4.02E-08	yes	down	54.58	93.81	48.35	19.66	11.57	25.36
ENSMUSG00000076709	Ighv1-47	0.000109845	yes	down	138.22	10.91	48.79	0	1.17	0
ENSMUSG00000034108	Ccs	0.029755037	yes	down	67.53	68.14	64.32	43.55	33.11	49.77
ENSMUSG00000018339	Gpx3	0.000144621	yes	up	49.55	83.34	68.54	119.77	127.5	149.72
ENSMUSG00000004655	Aqp1	0.00255856	yes	up	102.54	40.39	59.66	116.98	113.23	221.21
ENSMUSG00000069917	Hba-a2	1.69E-07	yes	up	105.91	50.09	49.37	163.11	298.54	196.25
ENSMUSG00000009646	Pla2g12b	0.019513507	yes	up	82.5	57.7	68.85	104.87	88.33	124.95
ENSMUSG00000006519	Cyba	0.005023883	yes	down	68.64	57.77	82.71	37.31	42.75	42.94
ENSMUSG00000076562	Igkv4-50	1.26E-08	yes	down	51.77	37.74	120.72	1.08	6.51	8.45
ENSMUSG00000031584	Gsr	0.008765357	yes	down	65.82	80.8	66	49.69	47.13	42.63
ENSMUSG00000055748	Gsdmc4	0.000477362	yes	down	9.56	200.89	2.36	0.44	1.02	0.65
ENSMUSG00000020865	Abcc3	0.001509468	yes	down	65.38	66.37	81.06	46.15	26.4	26.41
ENSMUSG00000025888	Casp1	0.001653336	yes	down	82.92	73.87	57.62	29.05	47.07	43.97
ENSMUSG00000025007	Aldh18a1	0.015699352	yes	down	91.41	59.21	64.27	43.66	35.08	55.78
ENSMUSG00000031209	Heph	0.001559418	yes	up	77.72	64.91	73.15	112.57	110.36	104.82
ENSMUSG00000050982	Apol10a	2.36E-59	yes	down	89.94	56.42	70.71	4.85	7.51	6.5
ENSMUSG00000031438	Rnf128	0.003189958	yes	up	78.35	72.48	67.59	91.03	152.37	116.67
ENSMUSG00000016664	Pacsin2	0.00255856	yes	down	70.64	69.2	79.07	43.47	52.49	53.57
ENSMUSG00000030281	Il17rc	6.54E-08	yes	down	95.03	57.34	67.9	40.65	22.37	19.25
ENSMUSG00000029802	Abcg2	0.001916994	yes	down	79.28	66.61	76.01	50.8	44.64	51.49
ENSMUSG00000027562	Car2	0.003191297	yes	down	48.76	87.11	86.37	43.93	38.69	31.7
ENSMUSG00000095682	Igkv3-1	0.000839417	yes	down	89.29	43.26	90.55	18.4	3.05	23.5
ENSMUSG00000038085	Cnbd2	2.17E-08	yes	up	95.6	56.92	76.02	121.92	151.34	226.84
ENSMUSG00000029330	Cds1	0.000652237	yes	down	80.48	71.77	76.43	47.42	44.11	51.91
ENSMUSG00000031877	Ces2g	0.003432112	yes	down	64.49	81.12	84.78	52.58	29.97	40.8
ENSMUSG00000022186	Oxct1	0.001009345	yes	down	61.53	106.57	67.11	38.23	41.03	21.24
ENSMUSG00000029273	Sult1d1	1.65E-09	yes	up	68.57	67.29	100.48	193.68	353.05	201.19
ENSMUSG00000028713	Cyp4b1	1.22E-12	yes	up	62.71	79.97	94.03	244.66	198.54	284.52
ENSMUSG00000011884	Gltp	9.85E-05	yes	down	82.57	80.01	75.82	50.42	41.47	40.06
ENSMUSG00000059743	Fdps	0.000937748	yes	down	80.99	84.44	74.7	47.78	52.58	35.43
ENSMUSG00000052298	Cdc42se2	0.000779098	yes	up	81.83	79.34	86.15	137.25	124.86	121.5
ENSMUSG00000096632	Igkv9-124	3.44E-08	yes	down	70.14	84.31	96.1	15.02	20.19	22.36
ENSMUSG00000028494	Plin2	0.001750324	yes	up	92.63	85.32	72.81	128.02	126.34	170.93
ENSMUSG00000025347	Mettl7b	0.000184497	yes	down	85.2	84.54	81.92	52.17	49.04	43.52
ENSMUSG00000096452	Ighv1-77	0.000182325	yes	down	65.98	69.36	119.82	33.5	32.47	17.69
ENSMUSG00000003420	Fcgrt	2.61E-05	yes	up	95.65	72.3	89.08	193.24	138.61	161.28
ENSMUSG00000038260	Trpm4	0.023358509	yes	down	106.98	71.51	84.01	71.35	37.68	60.52
ENSMUSG00000023232	Serinc2	0.014844426	yes	down	80.87	87	94.7	65.38	40.55	53.09
ENSMUSG00000020072	Pbld2	0.000355576	yes	down	85.95	88.96	87.7	47.06	48.71	63.53
ENSMUSG00000021759	Plpp1	0.025516432	yes	down	112.63	71.65	80.46	48.31	50.03	67.03
ENSMUSG00000002250	Ppard	0.01412813	yes	down	95.36	81.49	96.22	64.2	46.88	52.01
ENSMUSG00000076555	Igkv4-57-1	5.10E-10	yes	down	67.94	83.24	123.41	15.11	20.59	17.52
ENSMUSG00000031827	Cotl1	0.007188826	yes	down	75.96	102.56	97.01	64.21	47.68	58.35
ENSMUSG00000028124	Gclm	0.000337154	yes	up	97.47	92.57	86.69	139.99	153.58	194.78
ENSMUSG00000032046	Abhd12	0.001384289	yes	down	85.23	102.44	89.12	58.35	38.11	57.96
ENSMUSG00000018102	H2bc4	0.001248498	yes	up	120.88	74.96	84.78	141.55	191.87	155.93
ENSMUSG00000040562	Gstm2	0.002319425	yes	up	70.59	116.81	94.83	170.3	162.82	162.18
ENSMUSG00000096078	Ighv1-62-2	0.018153274	yes	down	53.86	70.19	159.75	6.53	5.72	26.42
ENSMUSG00000035429	Ptprh	0.001870693	yes	down	114.84	84.02	85.45	48.13	41.68	67.36
ENSMUSG00000095210	Ighv5-9-1	4.66E-09	yes	down	90.01	120.04	77.64	20.25	20.08	5.17
ENSMUSG00000085651	Gm11695	0.015076509	yes	down	110.47	86.94	90.3	56.48	38.15	54.39
ENSMUSG00000024028	Tff2	0.000139438	yes	down	0.76	143.65	144.94	0	0.18	0
ENSMUSG00000020476	Dbnl	0.001252042	yes	down	102.72	94.15	93.06	62.62	53.81	65.04
ENSMUSG00000095007	Igkv12-41	7.18E-07	yes	down	49.65	128.57	115.42	21.53	6.83	3.46
ENSMUSG00000096326	Ighv1-78	0.007003145	yes	down	159.43	87.65	52.95	35.82	53.4	21.01
ENSMUSG00000003346	Abhd17a	9.47E-05	yes	down	111.2	94.12	101.63	63.71	43.76	44.48
ENSMUSG00000027639	Samhd1	0.01083776	yes	down	91.13	110.44	116	54.37	59.06	76.96
ENSMUSG00000056666	Retsat	0.034167132	yes	up	106.95	98.46	115.89	160.46	115.22	225.61
ENSMUSG00000023959	Clic5	0.018503475	yes	down	136.71	83.2	107.22	52.78	60.61	86.94
ENSMUSG00000067229	Cyp2c66	1.69E-05	yes	down	94.71	129.45	105.64	43.55	64.24	58.35
ENSMUSG00000028671	Gale	0.001322818	yes	down	115.31	117.38	99.47	80.05	52.44	46.72
ENSMUSG00000024044	Epb41l3	0.00105695	yes	down	150.06	91.59	95.25	47.93	52.81	74.23
ENSMUSG00000037033	Clca3b	1.37E-05	yes	down	138.96	57.22	141.87	46.85	37.69	38.33
ENSMUSG00000039202	Abhd2	2.77E-10	yes	up	110.67	99.86	132.31	325.18	246.03	280.88
ENSMUSG00000076532	Igkv4-91	0.001866977	yes	down	71.44	94.01	179.85	31.43	45.62	48.28
ENSMUSG00000029864	Gstk1	0.005769805	yes	up	101.71	144.3	106.72	182.88	172.11	220.38
ENSMUSG00000079507	H2-Q1	0.001355789	yes	up	138.19	103.7	112.16	198.64	194.15	171.66
ENSMUSG00000022235	Cmbl	0.003633111	yes	down	133.1	108.71	113.84	77.64	68	71.54
ENSMUSG00000096727	Psmb9	4.46E-06	yes	down	118.69	115.09	122.97	64.63	43.1	44.85
ENSMUSG00000076547	Igkv4-70	0.007960133	yes	down	154.27	81.22	125.61	11.7	38.98	69.77
ENSMUSG00000001156	Mxd1	9.92E-08	yes	down	134.71	104.85	122.46	57.98	57.8	68.13
ENSMUSG00000027597	Ahcy	2.55E-07	yes	up	133.74	103.9	124.6	240.77	214.45	244.02
ENSMUSG00000038393	Txnip	1.16E-06	yes	up	99.78	116.43	147.28	271.6	265.25	235.89
ENSMUSG00000076680	Ighv6-6	2.74E-09	yes	down	150.17	145.84	72.09	26.49	19.91	9.46
ENSMUSG00000020111	Micu1	0.000948448	yes	down	113.94	127.51	133.19	75.77	55.42	81.02
ENSMUSG00000030795	Fus	0.000204679	yes	down	125.78	124.77	125.4	64.03	49.56	81.61
ENSMUSG00000042638	Gucy2c	0.014959868	yes	up	149.68	107.12	126.93	211.38	162.08	207.71
ENSMUSG00000052131	Akr1b7	9.31E-05	yes	up	181.32	47.61	161.8	714.37	712.89	1017.18
ENSMUSG00000055044	Pdlim1	0.000380478	yes	up	123.9	138.94	133.18	286.62	193.07	259.89
ENSMUSG00000030403	Vasp	0.001605138	yes	down	140.92	127.11	128.37	92.62	83.31	94.91
ENSMUSG00000026003	Acadl	0.006623035	yes	up	116.56	160.91	123.31	194.15	202.53	227.09
ENSMUSG00000094194	Ighv5-16	0.010784274	yes	down	118.76	46.22	236.87	29.57	9.73	14.36
ENSMUSG00000030878	Cdr2	0.000150072	yes	up	151.8	140.76	111.87	237.69	236.54	213.2
ENSMUSG00000095700	Ighv10-3	5.05E-15	yes	down	153.93	135.14	121.16	11.11	34.09	16.22
ENSMUSG00000071076	Jund	0.044767092	yes	down	150.41	130	130.89	99.1	97.5	49.71
ENSMUSG00000094561	Ighv1-22	1.52E-05	yes	down	167.97	116.98	128.23	57.36	35.5	23.21
ENSMUSG00000038178	Slc43a2	0.002764291	yes	down	215.55	105.78	101.78	69.78	53.9	90.42
ENSMUSG00000029522	Pla2g1b	0.000338634	yes	down	1.98	200.14	224.19	0	0	0
ENSMUSG00000031613	Hpgd	2.03E-14	yes	up	148.5	108.44	177.06	411.01	523.53	430.72
ENSMUSG00000096569	Amy2a2	1.57E-06	yes	down	0.64	189.05	244.76	0	0	0
ENSMUSG00000028976	Slc2a5	0.001237184	yes	down	138.89	146.58	152.63	96.89	90.66	70.78
ENSMUSG00000036814	Slc6a20a	0.00026058	yes	down	160.92	122.74	155.16	54.22	47.18	100.65
ENSMUSG00000030278	Cidec	0.003361082	yes	up	145.94	154.17	141.47	315.96	220.71	221.61
ENSMUSG00000023262	Acy1	1.82E-07	yes	up	176.95	120.57	150.54	351.81	280.95	444.61
ENSMUSG00000068417	Pnp2	0.022853197	yes	down	192.44	121.8	136.36	100.83	95.93	95.37
ENSMUSG00000024150	Mcfd2	0.005012632	yes	up	164.16	134.24	152.44	257.98	245.89	216.94
ENSMUSG00000076556	Igkv4-57	8.34E-07	yes	down	77.98	290.21	84	31.99	18.3	13.88
ENSMUSG00000076937	Iglc2	0.022192444	yes	down	80.55	238.2	138.87	18.71	52.79	15.08
ENSMUSG00000031938	4931406C07Rik	5.40E-05	yes	up	148.49	157	154.2	243.63	303.84	237.25
ENSMUSG00000094694	Ighv1-9	0.006127146	yes	down	139.53	125.25	201.07	86.85	69.03	34.16
ENSMUSG00000094652	Ighv1-42	1.07E-14	yes	down	153.21	227.88	85.1	17.23	19.13	14.68
ENSMUSG00000072214	Septin5	0.007486428	yes	up	177.92	134.37	158.93	305.21	204.83	264.43
ENSMUSG00000029630	Cyp3a25	0.019970047	yes	up	218.71	116.88	148.52	190.71	311.21	327.44
ENSMUSG00000035699	Slc51a	0.003102384	yes	down	176.1	153.78	159.37	106.94	72.17	94.24
ENSMUSG00000076695	Ighv1-18	2.76E-18	yes	down	127.29	208.17	163.85	22.62	21.04	11.44
ENSMUSG00000035783	Acta2	0.030945642	yes	down	183.43	192.27	125.5	104.4	81.66	132.24
ENSMUSG00000094930	Igkv6-25	5.25E-05	yes	down	187.52	249.64	66.16	57.09	31.32	32.24
ENSMUSG00000076523	Igkv15-103	3.17E-07	yes	down	263.14	140.39	101.51	48.27	36.25	39.97
ENSMUSG00000020447	Npc1l1	3.41E-05	yes	down	238.58	134.42	134.41	83.21	56.08	79.07
ENSMUSG00000020182	Ddc	5.11E-06	yes	down	178.32	160.45	171.86	90.23	93.44	109.05
ENSMUSG00000048440	Cyp4f16	1.55E-08	yes	down	195.05	181.17	139.21	81.72	48.04	60.92
ENSMUSG00000029700	Slc13a1	0.030764252	yes	down	106.03	182.77	228.42	109.41	91.82	99.75
ENSMUSG00000025792	Slc25a10	0.008968118	yes	down	197.54	152.85	174.67	128.58	86.1	112.8
ENSMUSG00000076501	Igkv2-137	0.006823638	yes	down	112.99	299.54	115.2	15.49	55.82	17.27
ENSMUSG00000003053	Cyp2c29	0.000937748	yes	down	64.01	390.81	73.48	12.24	13.81	19.26
ENSMUSG00000026701	Prdx6	0.010585567	yes	up	211.01	150.7	173.21	300.33	242.3	308.93
ENSMUSG00000020737	Jpt1	0.007566589	yes	down	212.5	153.21	173.16	119.58	98.59	123.4
ENSMUSG00000076508	Igkv17-127	0.000380598	yes	down	94.92	230.2	214.85	71.09	67.21	50.7
ENSMUSG00000029059	Prxl2b	0.000718107	yes	down	215.72	144.95	179.33	119.53	75.4	86.24
ENSMUSG00000095981	Ighv10-1	1.22E-07	yes	down	144.71	264.2	131.21	39.34	20.77	48.77
ENSMUSG00000003228	Grk5	3.59E-09	yes	up	184.77	143.99	229.99	489.14	600.14	713.61
ENSMUSG00000047180	Neurl3	0.013322437	yes	down	212.3	154.52	193.32	122.25	92.78	135.28
ENSMUSG00000095127	Ighv1-82	0.000987038	yes	down	101.56	263.38	195.98	56.25	97.78	25.73
ENSMUSG00000071553	Cpa2	1.61E-06	yes	down	0.58	294.89	270.22	0.18	0	0.22
ENSMUSG00000021134	Srsf5	0.00316519	yes	down	193.35	187.33	185.52	72.16	72.08	128.83
ENSMUSG00000096020	Ighv1-75	0.010250458	yes	down	93.46	243.18	237.47	14.88	32.65	60.74
ENSMUSG00000037443	Cep85	1.11E-08	yes	up	216.06	164.48	225.49	425.71	575.16	744.94
ENSMUSG00000093896	Ighv1-76	0.003960158	yes	down	192.3	165.49	260.45	89.49	54.84	118.03
ENSMUSG00000094198	Ighv1-50	0.000497308	yes	down	274.7	181.04	171.65	34.72	133.18	56.06
ENSMUSG00000005514	Por	3.38E-09	yes	up	212.72	207.48	214.32	588.81	412.33	538.96
ENSMUSG00000025076	Casp7	4.04E-05	yes	down	247.9	191.73	195.88	129.6	106.63	120.58
ENSMUSG00000024835	Coro1b	0.016849252	yes	down	231.08	202.5	205.04	159.8	112.54	141.5
ENSMUSG00000095497	Igkv1-122	0.003582948	yes	down	76.55	545.22	18.35	7.66	6	0.74
ENSMUSG00000020386	Sar1b	6.97E-05	yes	up	230.97	200.74	209.12	344.58	350.82	335.59
ENSMUSG00000025528	2010106E10Rik	0.000716755	yes	up	265.4	190.49	193.63	295.86	458.42	378.44
ENSMUSG00000032575	Manf	0.005112935	yes	down	259.29	225.23	205.38	140.19	164.85	128.95
ENSMUSG00000076587	Igkv6-20	0.043560283	yes	down	101.91	318.94	281.38	85.71	70.49	34.09
ENSMUSG00000000805	Car4	1.37E-06	yes	down	273.79	331.49	111.48	73.92	61.83	85.38
ENSMUSG00000110573	Gm5485	0.005891808	yes	up	171.42	247.82	299.01	495.42	489.31	326.26
ENSMUSG00000094797	Igkv6-15	7.06E-05	yes	down	360.59	180.88	195.35	105.74	53.95	33.96
ENSMUSG00000017707	Serinc3	0.000111346	yes	up	274.69	195.23	267.37	401.05	434.22	454.06
ENSMUSG00000021749	Oit1	0.029755037	yes	down	236.96	260.68	249.15	196.03	144.44	100.83
ENSMUSG00000022546	Gpt	0.019387786	yes	up	308.68	208.7	259.45	489.11	315.92	419.47
ENSMUSG00000029713	Gnb2	0.013325461	yes	down	282.39	263.74	266.01	208.29	139.4	194.95
ENSMUSG00000019989	Enpp3	0.000597577	yes	down	276.93	289.66	246.11	177.84	134.74	167.68
ENSMUSG00000020609	Apob	1.34E-12	yes	up	379.47	220.63	215.81	679.35	1012.22	796.61
ENSMUSG00000095771	Igkv14-111	0.002289278	yes	down	308.7	319.08	213.65	78.02	196.03	46.68
ENSMUSG00000058135	Gstm1	0.017347532	yes	up	229.85	302.76	318.02	474.36	458.1	379.58
ENSMUSG00000032366	Tpm1	0.000491809	yes	down	301.91	314.97	235.27	149.38	174.44	188.59
ENSMUSG00000030747	Dgat2	3.60E-22	yes	up	353.7	248.23	268.38	1264.96	981.61	1077.96
ENSMUSG00000008540	Mgst1	2.01E-23	yes	up	281.21	247.16	360.14	1006.74	1082.37	1135.5
ENSMUSG00000029994	Anxa4	0.006127146	yes	up	372.18	272.08	248.12	430.98	414.03	594.31
ENSMUSG00000036880	Acaa2	0.024126457	yes	up	269.31	274.55	351.53	520.08	366.8	488.99
ENSMUSG00000035041	Creb3l3	0.007403344	yes	up	324.97	256.77	317.8	478.27	352.93	579.22
ENSMUSG00000056608	Chd9	2.22E-22	yes	up	363.63	241.63	315.35	1465.62	1130.15	1089.7
ENSMUSG00000070360	Amy2a1	1.79E-08	yes	down	0.73	429.63	492.1	0	0	0.08
ENSMUSG00000031897	Psmb10	1.94E-05	yes	down	342.42	290.05	294.01	184.71	106.33	131.34
ENSMUSG00000020407	Upp1	0.004962807	yes	down	338.86	275.68	312.85	197.85	138.94	207.68
ENSMUSG00000024338	Psmb8	0.003683327	yes	down	322.03	281.33	338.36	219.14	162.33	187.54
ENSMUSG00000096833	Igkv4-55	0.001051351	yes	down	308.57	202.49	440.49	79.33	42	20.66
ENSMUSG00000095519	Ighv1-66	2.21E-08	yes	down	277.54	323.46	431.96	89.42	70.14	134.47
ENSMUSG00000031765	Mt1	0.000332305	yes	up	181.94	384.41	468.58	1058.16	688.98	819.93
ENSMUSG00000076580	Igkv8-27	1.16E-15	yes	down	260.68	366.18	410.94	74	72.06	40.25
ENSMUSG00000036216	Leap2	1.38E-10	yes	up	510.67	294	282.53	1272.13	910.8	1191.35
ENSMUSG00000042179	Pnliprp1	1.47E-05	yes	down	3.37	621.27	488.15	2.05	2.36	1.86
ENSMUSG00000011463	Cpb1	9.38E-09	yes	down	0.34	611.3	511.74	0.07	0.12	0.13
ENSMUSG00000022445	Cyp2d26	0.036245554	yes	up	385.56	367.78	385.38	577.74	429.04	738.4
ENSMUSG00000060586	H2-Eb1	0.000502373	yes	down	353.27	319.9	497.14	201.71	234.13	202.08
ENSMUSG00000096459	Ighv9-3	2.88E-14	yes	down	340.57	298.91	635.71	77.57	41.42	62.05
ENSMUSG00000056035	Cyp3a11	1.73E-23	yes	up	328.72	412.34	544.28	1952.7	2673.52	1849.61
ENSMUSG00000001739	Cldn15	0.011712215	yes	down	500.87	388.93	406.22	290.12	242.56	314.82
ENSMUSG00000020089	Ppa1	3.41E-05	yes	up	545.72	372.19	383.29	865.5	926.62	700.3
ENSMUSG00000094872	Igkv9-120	0.02462392	yes	down	133.78	764.75	414.67	62.85	121.78	91.3
ENSMUSG00000023048	Prr13	0.000305219	yes	up	445.19	428.1	479.96	907.68	696.98	702.91
ENSMUSG00000036594	H2-Aa	0.015699352	yes	down	361.72	328.41	672.52	218.25	295.92	243.39
ENSMUSG00000095200	Ighv1-7	0.01423492	yes	down	435.96	369.83	586.81	129.31	40.44	148.68
ENSMUSG00000096490	Igkv10-94	0.000102407	yes	down	232.97	401.59	782.82	84.22	50.23	55.88
ENSMUSG00000030483	Cyp2b10	6.14E-09	yes	up	574.69	423.99	500.81	1143.31	1050.25	1064.26
ENSMUSG00000037390	Muc3	0.000135912	yes	up	366.36	632.46	539.41	1457.72	871.73	1088.53
ENSMUSG00000022040	Ephx2	0.00839472	yes	up	611.99	431.47	499.74	828.08	674.68	876.37
ENSMUSG00000029882	2210010C04Rik	1.17E-09	yes	down	1.26	759.83	807.08	0	0.03	0.03
ENSMUSG00000041959	S100a10	1.61E-05	yes	up	578.25	493.65	498.03	1035.94	918.66	840.58
ENSMUSG00000024066	Xdh	0.000391729	yes	down	456.61	539.19	594.32	337.12	232.33	294.43
ENSMUSG00000004038	Gstm3	8.45E-06	yes	up	529.53	595.6	476.54	1366.24	1257.73	824.44
ENSMUSG00000084174	Sycn	7.91E-05	yes	down	3.76	956.79	777.12	2.37	1.21	5.28
ENSMUSG00000095630	Igkv6-23	0.00249714	yes	down	504.92	594.09	756.83	200.53	166.67	407.91
ENSMUSG00000029727	Cyp3a13	1.10E-05	yes	up	697.93	553.01	651.73	1121.21	1049.79	1125.08
ENSMUSG00000079197	Psme2	0.001369981	yes	down	605.62	570.36	737.87	543.36	267.8	383.12
ENSMUSG00000026818	Cel	2.50E-10	yes	down	0.86	1068.27	866.72	0.06	0.03	0.03
ENSMUSG00000096336	Igkv1-135	5.63E-22	yes	down	826.07	568.55	729.56	149.07	182.33	197.55
ENSMUSG00000021125	Arg2	0.000739937	yes	down	682.54	732.94	719.43	454.43	399.27	477.78
ENSMUSG00000093955	Ighv1-34	0.000106486	yes	down	688.88	825.9	695.52	219.35	498.49	194.32
ENSMUSG00000035896	Rnase1	0.005005615	yes	down	19.64	1212.41	1023.49	12.53	28.1	38.7
ENSMUSG00000079113	Defa43	0.002621819	yes	up	968.51	486.63	897.47	959.74	1789.12	2076.25
ENSMUSG00000067149	Jchain	1.53E-06	yes	down	785.12	964.52	883.45	280.82	488.3	212.23
ENSMUSG00000076564	Igkv12-46	0.022448126	yes	down	178.13	2144.27	354.29	22.08	45.01	126.45
ENSMUSG00000023433	Cela3b	1.27E-06	yes	down	3.44	1442.67	1353.72	0	0	0
ENSMUSG00000095794	Igkv6-17	1.01E-08	yes	down	866.14	1011.43	970.55	477.76	438.86	453.72
ENSMUSG00000095589	Ighv1-55	0.014601071	yes	down	495.2	1704.73	674.74	252.01	241.02	132.73
ENSMUSG00000094117	Igkv3-12	1.32E-05	yes	down	1022.37	883.1	997.65	267.68	599.89	280.36
ENSMUSG00000095351	Igkv3-2	8.85E-19	yes	down	1016.28	885.28	1011.66	299.52	386.47	291
ENSMUSG00000031896	Ctrl	4.96E-08	yes	down	2.57	1516.64	1407.31	0.35	0.91	1.17
ENSMUSG00000054446	Cpa1	9.03E-09	yes	down	2.3	1656.73	1299.1	0	0	0.04
ENSMUSG00000096074	Ighv1-72	3.89E-07	yes	down	699.33	1139.21	1207.32	159.63	486.1	245.76
ENSMUSG00000093894	Ighv1-53	0.00533363	yes	down	512.51	1989.36	560.2	172.9	231.68	128.82
ENSMUSG00000074268	Amy2a5	0.000409281	yes	down	0	1990.36	1277.43	0	0.12	0.07
ENSMUSG00000096770	Amy2a4	4.80E-10	yes	down	0.64	1745.57	1716.05	0	0.05	0.05
ENSMUSG00000076934	Iglv1	6.74E-11	yes	down	872.07	1465.76	1398.3	367.21	331.7	177.6
ENSMUSG00000018293	Pfn1	0.023238678	yes	down	1502.53	1187.09	1154.31	953.67	701.86	841.83
ENSMUSG00000046008	Pnlip	4.82E-10	yes	down	2.38	2088.47	2078.31	0.12	0.14	0
ENSMUSG00000024610	Cd74	0.029709517	yes	down	1209.84	922.82	2104.38	785.03	933.06	690.83
ENSMUSG00000036938	Try5	3.56E-07	yes	down	1.49	3054.15	1235.46	0	0	0.09
ENSMUSG00000023031	Cela1	1.15E-05	yes	down	31.29	2582.83	2428.84	27.51	15.56	23.7
ENSMUSG00000093931	Amy2a3	5.10E-07	yes	down	0.64	2651.81	2406.48	0	0	0
ENSMUSG00000026417	Pigr	0.00673846	yes	down	2171.36	1300.81	1902.89	980.93	1057.36	1233.87
ENSMUSG00000054106	Try4	4.00E-06	yes	down	1.87	3650.74	2216.72	0	0	0
ENSMUSG00000057163	Prss2	6.70E-08	yes	down	2.29	3288.95	2723.69	0	0.1	0
ENSMUSG00000093861	Igkv1-110	1.89E-11	yes	down	1311.41	2355.96	2582.18	539.69	325.43	520.14
ENSMUSG00000032038	St3gal4	2.04E-09	yes	down	2661.4	1857.93	1841.88	538.68	548.89	1020.08
ENSMUSG00000058618	Defa39	0.049193106	yes	up	1501.97	2233.53	2650.37	1619.53	5185.62	5489.38
ENSMUSG00000028307	Aldob	1.92E-08	yes	up	2651.74	2111.3	2279.95	4630.13	5081.26	4250.48
ENSMUSG00000032978	Guca2b	3.36E-19	yes	up	3159.9	1880.09	2324.78	10794.99	8218.45	13236.77
ENSMUSG00000094420	Igkv10-96	1.98E-08	yes	down	2273.84	2754.69	2635.94	646.92	1334.02	986.98
ENSMUSG00000002992	Apoc2	0.003087361	yes	up	3414.14	2099.39	2228.25	4968.68	3615.6	4817.65
ENSMUSG00000023057	Fabp2	0.000229777	yes	up	3360	2203.59	2707.21	4153.43	6355.71	4683.43
ENSMUSG00000058579	Cela2a	5.44E-14	yes	down	28.75	4137.27	4168.37	0.26	0.07	0.06
ENSMUSG00000013643	Lypd8	0.023083811	yes	up	3455.31	3528.07	3343.7	6123.4	3979.96	5523.83
ENSMUSG00000031957	Ctrb1	1.03E-12	yes	down	14.46	7733.16	6026.18	0.35	0.28	0.76
ENSMUSG00000068893	Sprr2a2	6.27E-09	yes	down	4221.06	11467.39	4835.64	630.6	368.51	419.6
ENSMUSG00000054422	Fabp1	0.001293972	yes	up	10616.69	6819.81	6814.1	13242.11	13899.88	13051.22
ENSMUSG00000095079	Igha	6.66E-10	yes	down	7142.88	8683.39	8467.36	3217.2	3738.41	2424.67
ENSMUSG00000032080	Apoa4	8.13E-06	yes	up	12570.41	8297.94	7905.63	21544.8	16881.53	21085.25
ENSMUSG00000032083	Apoa1	1.67E-05	yes	up	12148.9	8572.82	8172.58	21426	15581.17	21476.72
ENSMUSG00000076609	Igkc	3.24E-09	yes	down	9002.62	10903.78	10801.7	4341.85	4529.18	2905.29
ENSMUSG00000032454	Rbp2	0.023419491	yes	up	13639.31	8934.33	8597.17	18467.65	14401.03	15081.98
