# Supplementary material for: Corticosterone induces obesity partly via promoting intestinal cell proliferation and survival
Source: Front Endocrinol (Lausanne). 2023 Jan 9;13:1052487. doi: 10.3389/fendo.2022.1052487 (PMC9869250; doi:10.3389/fendo.2022.1052487)
Supplement: Supplementary file 6 [file DataSheet_2.csv]

					Transcripts per million reads (TPM) value for DEGs
Gene_id	Gene name	P-adjust	Significance	Regulation	Veh1	Veh2	Veh3	CORT1	CORT2	CORT3
ENSMUSG00000038216	Pnmt	2.29E-15	yes	up	0	0	0	13.27	9.01	25.86
ENSMUSG00000030317	Timp4	2.36E-11	yes	up	0	0	0	2.19	1.89	4.63
ENSMUSG00000083405	Gm15725	6.06E-09	yes	up	0	0	0	2.27	2.6	5.36
ENSMUSG00000026787	Gad2	1.09E-07	yes	up	0	0	0	2.66	0.94	7.69
ENSMUSG00002075076		1.20E-06	yes	up	0	0	0	2.54	5.69	5.14
ENSMUSG00000103965	Gm30173	1.73E-06	yes	up	0	0	0	1.85	2.66	1.79
ENSMUSG00000073380	Arrdc5	6.64E-06	yes	up	0	0	0	3.8	6.49	2.96
ENSMUSG00000117050	1700023B13Rik	0.006133015	yes	up	0	0	0	0.67	0.19	0.76
ENSMUSG00000091020	Gm5828	0.006215804	yes	up	0	0	0	0.28	0.03	0.77
ENSMUSG00000084111	Gm15710	0.008906732	yes	up	0	0	0	1.35	0.54	1
ENSMUSG00000092600	Gm20442	0.009380099	yes	up	0	0	0	0.91	2.18	5.99
ENSMUSG00000087367	Gm15491	0.010148493	yes	up	0	0	0	1.29	0.26	0.74
ENSMUSG00000036913	Trim67	0.010609537	yes	up	0	0	0	0.12	0.07	0.02
ENSMUSG00000080888	Gm14387	0.012208014	yes	up	0	0	0	2.52	0.04	2.44
ENSMUSG00000021055	Esr2	0.013092129	yes	up	0	0	0	0.03	0.24	0.17
ENSMUSG00000039629	Strip2	0.015398993	yes	up	0	0	0	0.04	0.04	0.12
ENSMUSG00000092412	Gm20507	0.015645354	yes	up	0	0	0	0.16	0.09	0.11
ENSMUSG00000030283	St8sia1	0.019381402	yes	up	0	0	0	0.21	0.01	0.2
ENSMUSG00000082381	Gm12928	0.023421271	yes	up	0	0	0	1.66	0.1	1.38
ENSMUSG00000068231	Vmn1r43	0.030422007	yes	up	0	0	0	0.04	0.05	0.02
ENSMUSG00000041020	Map7d2	0.034671103	yes	up	0	0	0	0.19	0	0.3
ENSMUSG00000027748	Trpc4	0.042944265	yes	up	0	0	0	0.01	0.16	0.12
ENSMUSG00000038665	Dgki	1.29E-09	yes	up	0	0.01	0	1.12	1.1	3.69
ENSMUSG00000022376	Adcy8	0.015992144	yes	up	0.01	0	0	0.04	0.01	0.41
ENSMUSG00000040896	Kcnd3	0.016509678	yes	up	0	0.01	0	0.13	0.05	0.15
ENSMUSG00000073530	Pappa2	0.018897216	yes	up	0	0.01	0	0.07	0.02	0.26
ENSMUSG00000105843	Gm19439	2.27E-11	yes	up	0	0	0.02	7.29	2.14	8.73
ENSMUSG00000105004	Gm43075	0.002481179	yes	up	0	0.01	0.01	0.23	0.16	0.27
ENSMUSG00000046480	Scn4b	0.011395615	yes	up	0.01	0.01	0	0.2	0.19	0.04
ENSMUSG00000113737	BB123696	1.48E-07	yes	up	0	0	0.03	1.82	1.24	1.76
ENSMUSG00000036523	Greb1	3.73E-05	yes	up	0	0	0.04	0.25	0.43	0.16
ENSMUSG00000047129	1700113H08Rik	0.006981056	yes	up	0	0	0.04	0.57	0.52	0.56
ENSMUSG00000020682	Mmp28	0.044470825	yes	up	0	0.04	0	0.22	0.15	0.1
ENSMUSG00000053469	Tg	5.43E-09	yes	up	0	0.05	0	3.85	3.75	3.52
ENSMUSG00000039552	Rsph4a	0.015871434	yes	up	0	0.03	0.02	0.04	0.42	0.27
ENSMUSG00000037610	Kcnmb2	1.50E-17	yes	up	0	0	0.06	39.73	22.03	45.15
ENSMUSG00000118336	Gm50172	3.33E-06	yes	up	0.06	0	0	0.91	0.59	1.28
ENSMUSG00000023914	Mep1a	0.000392869	yes	up	0	0.05	0.01	0.15	1.05	0.49
ENSMUSG00000108942	Gm44660	0.022808852	yes	up	0.02	0.04	0	0.4	0.12	0.26
ENSMUSG00000015533	Itga2	6.18E-19	yes	up	0.03	0	0.04	2.14	1.07	1.03
ENSMUSG00000004328	Hif3a	2.03E-11	yes	up	0.05	0	0.02	0.75	0.43	1.09
ENSMUSG00000036395	Glb1l2	0.034284793	yes	up	0.01	0.02	0.04	0.29	0.47	0.11
ENSMUSG00000042846	Lrrtm3	4.30E-10	yes	up	0.06	0	0.02	2.26	0.65	1.11
ENSMUSG00000021587	Pcsk1	0.000168963	yes	up	0	0.08	0	0.12	0.18	1.25
ENSMUSG00000024175	Tekt4	0.000178076	yes	up	0	0	0.09	1.69	0.32	1.97
ENSMUSG00000081189	Hspd1-ps4	0.001992475	yes	up	0.03	0	0.06	0.94	0.25	0.83
ENSMUSG00000037138	Aff3	0.013092129	yes	up	0.02	0.01	0.06	0.18	0.18	0.39
ENSMUSG00000009394	Syn2	3.17E-08	yes	up	0.04	0.03	0.03	0.64	0.72	0.95
ENSMUSG00000000305	Cdh4	3.36E-05	yes	up	0.01	0.05	0.04	0.28	0.31	0.31
ENSMUSG00000020185	E2f7	0.001186701	yes	up	0.06	0.02	0.02	0.22	0.24	0.25
ENSMUSG00000047222	Rnase2a	0.004780821	yes	up	0.1	0	0	2.07	0.8	1.21
ENSMUSG00000038663	Fsd2	0.00109381	yes	up	0	0.03	0.08	0.32	0.45	0.38
ENSMUSG00000020627	Klhl29	0.004442533	yes	up	0.02	0.06	0.03	0.12	0.2	0.3
ENSMUSG00000041794	Myrip	0.004725798	yes	up	0.03	0	0.08	0.28	0.08	0.3
ENSMUSG00000020848	Doc2b	0.000347705	yes	up	0.03	0.06	0.03	0.42	0.24	0.31
ENSMUSG00000036745	Ttll7	0.00204435	yes	up	0.04	0.06	0.02	0.22	0.23	0.37
ENSMUSG00000033595	Lgi3	0.004593278	yes	up	0.03	0.06	0.03	0.23	0.19	0.53
ENSMUSG00000054417	Cyp3a44	0.007144137	yes	up	0.1	0	0.02	0.48	0.18	1.32
ENSMUSG00000040875	Osbpl10	0.028850863	yes	up	0.05	0	0.07	0.37	0.29	0.31
ENSMUSG00000109130	Gm45187	0.013201494	yes	up	0.04	0	0.09	0.45	0.91	0.13
ENSMUSG00000026012	Cd28	4.84E-10	yes	up	0.01	0.07	0.06	0.75	1.96	0.63
ENSMUSG00000040998	Npnt	3.84E-07	yes	up	0.03	0.08	0.03	0.89	0.83	0.4
ENSMUSG00000111259	Olfr1328	0.049807991	yes	up	0.04	0.05	0.05	0.23	0.11	0.2
ENSMUSG00000096883	Shisa8	6.24E-08	yes	up	0.15	0	0	2.63	1.25	1.06
ENSMUSG00000042807	Hecw2	0.001118672	yes	up	0.02	0.09	0.04	0.33	0.69	0.38
ENSMUSG00000031766	Slc12a3	0.019629093	yes	up	0	0.05	0.1	0.37	0.27	0.4
ENSMUSG00000059742	Kcnh7	0.012912741	yes	down	0.07	0.05	0.04	0	0.02	0
ENSMUSG00000029321	Slc10a6	5.81E-07	yes	up	0	0.15	0.02	0.95	1.17	1.43
ENSMUSG00000018486	Wnt9b	0.002059644	yes	up	0.07	0	0.11	0.45	0.54	0.45
ENSMUSG00000021367	Edn1	0.01281983	yes	up	0.02	0.1	0.06	0.4	0.46	0.36
ENSMUSG00000087611	4930458D05Rik	0.033057986	yes	up	0.02	0.13	0.03	0.3	0.33	0.27
ENSMUSG00000052565	H1f3	0.003829882	yes	up	0.14	0.03	0.01	0.31	0.26	0.97
ENSMUSG00000063415	Cyp26b1	2.76E-09	yes	up	0.05	0.04	0.1	0.53	1.52	1.09
ENSMUSG00000005800	Mmp8	0.033057986	yes	up	0.06	0.09	0.04	0.06	0.56	0.71
ENSMUSG00000075551	Cyp3a41a	0.000376033	yes	up	0.07	0.08	0.06	0.5	0.73	0.76
ENSMUSG00000020431	Adcy1	8.45E-05	yes	up	0.05	0.11	0.06	0.35	0.3	0.64
ENSMUSG00000045404	Kcnk13	0.017040782	yes	up	0.08	0.07	0.07	0.21	0.33	0.58
ENSMUSG00000106560	Gm43119	0.043570113	yes	up	0.09	0.08	0.06	0.4	0.27	0.44
ENSMUSG00000105239	Gm43091	1.52E-05	yes	up	0	0	0.23	5.3	6.73	3.93
ENSMUSG00000057337	Chst3	0.004725798	yes	down	0.04	0.14	0.05	0	0	0
ENSMUSG00000049892	Rasd1	0.000497666	yes	up	0.1	0	0.14	1.08	0.6	1.49
ENSMUSG00000060240	Cend1	0.032050477	yes	up	0.03	0.07	0.14	0.67	0.5	0.31
ENSMUSG00000041550	Serpina5	1.43E-06	yes	up	0.07	0	0.18	4.45	4.4	12.33
ENSMUSG00000051497	Kcnj16	7.48E-05	yes	up	0.07	0.01	0.17	0.62	0.66	1.91
ENSMUSG00000036411	9530077C05Rik	0.002169859	yes	up	0.04	0.1	0.11	0.64	1.65	0.88
ENSMUSG00000038349	Plcl1	4.78E-38	yes	up	0.03	0.12	0.11	4.4	4.19	4.98
ENSMUSG00000021750	Fam107a	5.57E-13	yes	up	0	0.1	0.16	73.46	19.56	82.15
ENSMUSG00000052131	Akr1b7	5.52E-07	yes	up	0.04	0.14	0.08	1.24	1.77	3.72
ENSMUSG00000038600	Atp6v0a4	1.17E-06	yes	up	0.07	0.03	0.16	0.31	1.16	2.74
ENSMUSG00000093394	Gm20621	0.000182848	yes	up	0.04	0.14	0.08	2.74	1.67	0.8
ENSMUSG00000095061	E030018B13Rik	2.37E-16	yes	up	0.06	0	0.22	6.69	11.09	8.51
ENSMUSG00000005686	Ampd3	0.000244966	yes	up	0.06	0.08	0.14	0.75	0.76	0.52
ENSMUSG00000061815	Rufy4	0.044365717	yes	up	0.06	0.14	0.08	0.8	0.58	0.13
ENSMUSG00000110639	Gm6831	4.44E-10	yes	up	0	0.16	0.13	2.83	1.78	3.32
ENSMUSG00000026691	Fmo3	0.000100598	yes	up	0.02	0.05	0.22	2.01	15.02	1.99
ENSMUSG00000047747	Rnf150	0.036809393	yes	up	0.07	0.18	0.05	0.26	0.18	0.37
ENSMUSG00000057913	Gm10032	1.84E-27	yes	up	0.08	0.12	0.1	6.57	5.66	6.47
ENSMUSG00000046275	Trarg1	0.001820261	yes	up	0.06	0.12	0.13	1.53	2.08	0.57
ENSMUSG00000032899	Styk1	0.020517922	yes	up	0	0.29	0.03	0.03	0.07	1.21
ENSMUSG00000001228	Uhrf1	1.50E-06	yes	up	0.07	0.18	0.07	0.63	0.79	0.93
ENSMUSG00000022494	Shisa9	1.10E-05	yes	up	0	0.32	0	0.47	0.41	0.81
ENSMUSG00000049804	Armcx4	2.91E-05	yes	up	0.06	0.2	0.06	0.46	0.46	0.61
ENSMUSG00000024526	Cidea	0.000142318	yes	up	0.05	0.11	0.18	5.6	5.28	0.1
ENSMUSG00000111282	Gm47528	1.07E-10	yes	up	0.12	0.13	0.1	2.98	2.67	1.04
ENSMUSG00000107879	9330102E08Rik	0.021964106	yes	down	0.06	0.19	0.1	0.01	0	0
ENSMUSG00000038156	Spon1	0.000154502	yes	up	0.02	0.2	0.15	0.67	0.63	0.67
ENSMUSG00000029188	Slc34a2	0.00514752	yes	up	0.17	0.06	0.15	0.54	2.14	0.16
ENSMUSG00000100037	Gm29103	0.029857877	yes	up	0	0	0.38	2.71	1.87	0.58
ENSMUSG00000102602	A930004J17Rik	0.037071607	yes	up	0.09	0.12	0.17	0.37	0.38	0.33
ENSMUSG00000070323	Mmp27	0.035929839	yes	up	0.03	0.29	0.07	0.31	0.76	1.25
ENSMUSG00000024533	Spire1	0.040692228	yes	up	0.03	0.31	0.05	0.41	0.19	0.35
ENSMUSG00000102504	Gm21955	0.004887651	yes	up	0.07	0.16	0.16	0.38	0.49	0.44
ENSMUSG00000050556	Kcnb1	0.002599288	yes	up	0.16	0.1	0.14	0.49	0.23	0.19
ENSMUSG00000020333	Acsl6	0.022793528	yes	down	0.09	0.16	0.15	0	0	0
ENSMUSG00000041117	Ccdc8	0.026199132	yes	up	0.09	0.19	0.12	0.37	0.39	0.32
ENSMUSG00000020684	Rasl10b	6.56E-42	yes	up	0.11	0.15	0.15	6.97	11.32	5.68
ENSMUSG00000038668	Lpar1	0.000231694	yes	up	0.12	0.13	0.16	1.11	0.6	0.53
ENSMUSG00000059401	Mamld1	0.001133349	yes	up	0.12	0.22	0.09	0.49	0.5	0.57
ENSMUSG00000037139	Myom3	4.78E-15	yes	up	0.22	0.02	0.19	3.63	1.96	5.02
ENSMUSG00000097654	Gm26714	0.00078582	yes	up	0.07	0.04	0.32	1.41	0.95	1.83
ENSMUSG00000021986	Amer2	0.039798683	yes	down	0.11	0.2	0.12	0.02	0.04	0
ENSMUSG00000073158	9030624G23Rik	0.034028508	yes	up	0.15	0.18	0.11	0.34	0.27	1.01
ENSMUSG00000110384	Gm45301	0.024994183	yes	up	0.2	0	0.24	3.61	1.5	2.91
ENSMUSG00000048960	Prex2	0.000184697	yes	up	0.1	0.23	0.12	0.39	0.56	0.73
ENSMUSG00000071723	Gspt2	3.81E-07	yes	up	0.12	0.22	0.12	0.95	1.15	2.15
ENSMUSG00000024049	Myom1	0.042131949	yes	up	0.05	0.24	0.17	0.42	0.29	0.61
ENSMUSG00000040724	Kcna2	0.018385953	yes	up	0.12	0.24	0.11	0.21	0.51	0.7
ENSMUSG00000075162	Gm10812	0.04947844	yes	up	0	0.47	0	1.45	1.24	2.22
ENSMUSG00000074361	C5ar2	0.002068476	yes	up	0.17	0.2	0.11	0.41	0.66	1.02
ENSMUSG00000026604	Ptpn14	0.006081805	yes	up	0.1	0.22	0.16	0.4	0.35	0.41
ENSMUSG00000059901	Adamts14	0.006635334	yes	up	0.04	0.31	0.13	0.63	0.45	0.74
ENSMUSG00000033082	Clec1a	0.023794645	yes	up	0.12	0.17	0.19	0.44	0.48	0.78
ENSMUSG00000039903	Eva1c	0.001525203	yes	up	0.06	0.23	0.21	0.63	0.84	1.63
ENSMUSG00000023032	Slc4a8	0.014748636	yes	up	0.15	0.06	0.29	0.31	0.21	0.13
ENSMUSG00000005533	Igf1r	0.027313525	yes	up	0.11	0.26	0.13	0.36	0.22	0.9
ENSMUSG00000040339	Fam102b	5.62E-05	yes	up	0.08	0.27	0.16	0.8	0.59	0.74
ENSMUSG00000046572	Zfp518b	0.018216964	yes	up	0.18	0.21	0.13	0.28	0.44	0.33
ENSMUSG00000052942	Glis3	0.027770162	yes	up	0.07	0.21	0.24	0.33	0.31	0.33
ENSMUSG00000017167	Cntnap1	4.17E-05	yes	up	0.2	0.21	0.12	1.09	3.48	0.38
ENSMUSG00000037035	Inhbb	2.54E-07	yes	up	0.06	0.41	0.08	1.54	1.25	2.48
ENSMUSG00000108425	Gm44706	0.006277792	yes	up	0	0.41	0.14	2.24	1.87	0.95
ENSMUSG00000037887	Dusp8	0.014163493	yes	up	0.12	0.36	0.08	0.83	0.5	0.58
ENSMUSG00000016262	Sertad4	0.042574315	yes	down	0.14	0.25	0.17	0	0.04	0.05
ENSMUSG00000031298	Adgrg2	0.045002608	yes	up	0.15	0.25	0.2	0.44	0.91	0.34
ENSMUSG00000019564	Arid3a	0.043882308	yes	up	0.22	0.21	0.18	0.36	0.44	0.53
ENSMUSG00000030219	Erp27	0.039030532	yes	up	0.28	0.06	0.27	0.4	1.76	1.71
ENSMUSG00000097820	E530011L22Rik	0.044095096	yes	down	0.29	0.15	0.18	0.07	0	0.07
ENSMUSG00000058897	Col25a1	0.001561431	yes	down	0.05	0.36	0.21	0.01	0	0.01
ENSMUSG00000041482	Piezo2	0.031701064	yes	up	0.17	0.19	0.26	0.4	0.21	0.24
ENSMUSG00000037944	Ccr7	0.033377041	yes	down	0.1	0.25	0.27	0	0.03	0
ENSMUSG00000108449	Gm44507	0.008015258	yes	up	0.4	0.02	0.2	1.22	1.55	1.99
ENSMUSG00000024924	Vldlr	1.49E-06	yes	up	0.04	0.36	0.23	0.74	3.68	1.94
ENSMUSG00000074345	Tnfaip8l3	0.00128768	yes	down	0.14	0.29	0.2	0.02	0.01	0
ENSMUSG00000064246	Chil1	0.010226046	yes	up	0.12	0.08	0.43	0.13	2.26	1.12
ENSMUSG00000042684	Npl	0.039778467	yes	up	0.12	0.19	0.32	0.96	0.65	0.67
ENSMUSG00000054720	Lrrc8c	5.96E-06	yes	up	0.2	0.28	0.17	0.61	0.73	0.91
ENSMUSG00000051361	6030498E09Rik	0.000245242	yes	up	0.48	0.18	0	4.41	1.95	5.58
ENSMUSG00000046280	She	0.00076108	yes	up	0.11	0.36	0.19	0.73	0.76	0.61
ENSMUSG00000014030	Pax5	0.003517641	yes	down	0.24	0.36	0.06	0	0	0.12
ENSMUSG00000027670	Ocstamp	0.000164258	yes	up	0.13	0.32	0.21	0.8	1.14	0.71
ENSMUSG00000020668	Kif3c	0.015115534	yes	up	0.11	0.33	0.22	0.52	0.62	0.46
ENSMUSG00000033676	Gabrb3	0.027183461	yes	down	0.22	0.3	0.14	0.12	0.05	0.13
ENSMUSG00000115979	Gm49410	0.03336511	yes	down	0.25	0.22	0.2	0.02	0.05	0.06
ENSMUSG00000091867	Cyp2a22	1.89E-06	yes	up	0.12	0.28	0.27	2.4	6.58	0.86
ENSMUSG00000038296	Galnt18	0.028613162	yes	up	0.08	0.4	0.19	0.7	0.6	0.82
ENSMUSG00000086296	D030055H07Rik	9.49E-05	yes	up	0.32	0.21	0.16	0.89	0.67	0.89
ENSMUSG00000024673	Ms4a1	0.018169837	yes	down	0.21	0.37	0.12	0	0	0.05
ENSMUSG00000031963	Bmper	0.032136526	yes	up	0.04	0.64	0.03	0.38	1.76	3.54
ENSMUSG00000074971	Fibin	0.002110162	yes	up	0.11	0.28	0.33	1.52	0.78	0.94
ENSMUSG00000001986	Gria3	0.005078847	yes	down	0.23	0.26	0.23	0.05	0	0.01
ENSMUSG00000118017	Gm29966	0.032736921	yes	up	0.23	0.26	0.25	0.47	0.56	0.73
ENSMUSG00000111939	Gm48177	0.004461484	yes	up	0.21	0.4	0.14	1.63	0.77	2.01
ENSMUSG00000035799	Twist1	0.022034105	yes	up	0.13	0.34	0.28	1.29	0.63	0.92
ENSMUSG00000087267	4933427J07Rik	0.03607075	yes	down	0.3	0.21	0.24	0.04	0	0
ENSMUSG00000042845	Wfdc12	0.004941615	yes	up	0.17	0.09	0.52	1.91	0.77	6.27
ENSMUSG00000068606	Gm4841	0.048103021	yes	down	0.43	0.15	0.21	0	0.1	0.02
ENSMUSG00000006362	Cbfa2t3	0.005335528	yes	up	0.15	0.37	0.27	1.58	1.41	0.42
ENSMUSG00000099041	Gm28035	0.021674911	yes	up	0.26	0.3	0.24	0.62	0.88	0.5
ENSMUSG00000092008	Cyp2c69	0.022521841	yes	up	0.48	0.09	0.24	1.37	1.09	0.96
ENSMUSG00000117975	Itprip	0.002985518	yes	up	0.13	0.49	0.2	1.36	0.66	0.95
ENSMUSG00000002265	Peg3	0.02248653	yes	up	0.18	0.46	0.18	0.61	0.62	0.54
ENSMUSG00000049130	C5ar1	0.018719659	yes	up	0.16	0.28	0.39	0.74	1.24	0.99
ENSMUSG00000061666	Gdpd1	0.022681893	yes	up	0.21	0.39	0.23	0.6	0.56	1.91
ENSMUSG00000066361	Serpina3c	5.55E-14	yes	up	0.29	0.19	0.36	2.68	4.42	2.77
ENSMUSG00000046994	Mars2	0.032630531	yes	up	0.24	0.34	0.26	0.38	0.56	0.62
ENSMUSG00000020227	Irak3	0.004585233	yes	up	0.08	0.47	0.3	0.72	1.69	1.18
ENSMUSG00000109141	Gm30692	6.46E-10	yes	up	0.06	0.24	0.55	5.34	3.61	5.67
ENSMUSG00000106951	5930430L01Rik	0.003996822	yes	down	0.27	0.38	0.21	0.04	0.04	0.08
ENSMUSG00000005540	Fcer2a	0.017997604	yes	down	0.13	0.57	0.16	0.07	0	0
ENSMUSG00000033777	Tlr13	0.026831925	yes	up	0.16	0.38	0.32	0.53	0.63	1.13
ENSMUSG00000112615	Gm18337	0.005017744	yes	down	0.23	0.26	0.38	0.09	0.1	0.06
ENSMUSG00000019699	Akt3	0.026631602	yes	up	0.17	0.47	0.23	0.54	0.66	0.84
ENSMUSG00000041134	Cyyr1	0.01544148	yes	up	0.14	0.57	0.17	0.67	0.8	0.98
ENSMUSG00000008193	Spib	0.020413947	yes	down	0.33	0.3	0.25	0.02	0.08	0.07
ENSMUSG00000108884	Gm45792	0.023341918	yes	down	0.38	0.36	0.14	0.1	0.04	0.08
ENSMUSG00000033998	Kcnk1	4.47E-08	yes	up	0.12	0.57	0.2	3.24	1.98	4.05
ENSMUSG00000024730	Ms4a8a	2.28E-06	yes	up	0.53	0.17	0.19	2.06	3.17	5.49
ENSMUSG00000004508	Gab2	0.03527978	yes	up	0.12	0.39	0.38	0.61	0.51	1.18
ENSMUSG00000027811	4930579G24Rik	0.016431339	yes	up	0.26	0.41	0.23	0.82	1.04	0.84
ENSMUSG00000037849	Ifi206	0.023064789	yes	down	0.18	0.32	0.41	0.02	0.04	0.05
ENSMUSG00000048424	Ranbp3l	0.004834889	yes	down	0.1	0.35	0.47	0.01	0.03	0.05
ENSMUSG00000054939	Zfp174	0.026124127	yes	up	0.25	0.45	0.22	0.48	0.66	0.93
ENSMUSG00000106535	Gm43031	0.029786056	yes	down	0.4	0.35	0.17	0	0.06	0.03
ENSMUSG00000059060	Rad51b	0.007571795	yes	up	0.33	0.44	0.18	1.07	3.73	0.82
ENSMUSG00000111269	Gm47933	0.00160785	yes	up	0.37	0.39	0.2	2.67	0.72	3.07
ENSMUSG00000019966	Kitl	0.027863775	yes	up	0.24	0.46	0.26	0.72	0.5	1
ENSMUSG00000025909	Sntg1	1.95E-15	yes	up	0.23	0.58	0.16	2.5	2.73	3.31
ENSMUSG00000091996	BC049352	0.009918174	yes	up	0.3	0.21	0.46	1.87	0.84	1.88
ENSMUSG00000032625	Thsd7a	0.001954321	yes	up	0.02	0.79	0.16	1.08	1.09	0.35
ENSMUSG00000016087	Fli1	0.043312992	yes	up	0.2	0.54	0.24	0.63	0.68	1.16
ENSMUSG00000116903	Gm19522	3.56E-10	yes	up	0.39	0.22	0.4	2.11	2.07	3.06
ENSMUSG00000032666	1700025G04Rik	0.03633388	yes	up	0.25	0.6	0.16	0.72	0.39	0.47
ENSMUSG00000020435	Osbp2	0.013808079	yes	down	0.39	0.33	0.3	0.02	0.04	0.02
ENSMUSG00000021223	Papln	0.028486297	yes	up	0.21	0.51	0.3	1.02	0.99	0.51
ENSMUSG00000085834	Gm15622	1.37E-08	yes	up	0.33	0.12	0.58	4.83	2.69	4.92
ENSMUSG00000022388	Ttll8	6.25E-25	yes	up	0.42	0.52	0.11	6.97	4.11	6.99
ENSMUSG00000019979	Apaf1	0.048911731	yes	up	0.45	0.33	0.27	0.92	0.64	0.63
ENSMUSG00000069763	Tmem100	0.018372654	yes	up	0.12	0.41	0.54	1.46	1.14	1.13
ENSMUSG00000059327	Eda	0.015152287	yes	up	0.21	0.52	0.37	0.66	0.92	0.95
ENSMUSG00000044847	Lsm11	0.048592273	yes	up	0.27	0.58	0.25	0.72	0.74	0.56
ENSMUSG00000062585	Cnr2	0.04947844	yes	up	0.2	0.71	0.2	0.87	0.71	1.15
ENSMUSG00000062542	Syt9	0.028244222	yes	down	0.26	0.65	0.2	0.06	0.09	0.07
ENSMUSG00000100954	Gm10138	5.92E-06	yes	up	0.32	0.39	0.41	1.59	1.68	1.32
ENSMUSG00000034687	Fras1	9.22E-06	yes	down	0.2	0.64	0.3	0.07	0.07	0.04
ENSMUSG00000110151	Gm38416	9.80E-05	yes	down	0.4	0.3	0.46	0.03	0.06	0.01
ENSMUSG00000030724	Cd19	0.000838233	yes	down	0.14	0.86	0.16	0	0	0
ENSMUSG00000061143	Maml3	0.006785705	yes	down	0.21	0.49	0.46	0.17	0.09	0.14
ENSMUSG00000058806	Col13a1	1.57E-14	yes	up	0.55	0.32	0.29	2.83	3.26	1.94
ENSMUSG00000051335	Gfod1	0.01888445	yes	up	0.32	0.65	0.2	0.64	0.52	1.29
ENSMUSG00000020212	Mdm1	3.07E-12	yes	up	0.44	0.33	0.43	4.36	1.65	4.29
ENSMUSG00000029272	Sult1e1	8.42E-18	yes	up	0.75	0.33	0.12	44.51	166.65	139.53
ENSMUSG00000033792	Atp7a	0.000568821	yes	up	0.31	0.59	0.31	1.34	0.93	1.58
ENSMUSG00000029553	Tfec	0.012418076	yes	up	0.31	0.34	0.56	1.27	0.59	2.3
ENSMUSG00000005672	Kit	0.000123572	yes	up	0.35	0.58	0.3	0.97	1.33	0.76
ENSMUSG00000020642	Rnf144a	0.001306861	yes	up	0.54	0.51	0.18	0.83	0.96	0.88
ENSMUSG00000038173	Enpp6	0.011259745	yes	up	0.33	0.47	0.43	2.09	0.52	1.5
ENSMUSG00000053580	Tanc2	8.29E-07	yes	up	0.31	0.34	0.59	1.74	1.02	1.81
ENSMUSG00000069793	Slfn9	8.30E-05	yes	down	0.33	0.42	0.49	0.16	0.05	0.08
ENSMUSG00000097310	A930038B10Rik	0.00335221	yes	down	0.38	0.57	0.29	0.15	0.12	0.08
ENSMUSG00000085133	B930095G15Rik	0.036199673	yes	down	0.32	0.62	0.3	0.04	0.22	0.14
ENSMUSG00000074743	Thbd	9.44E-05	yes	up	0.18	0.81	0.28	2.06	1.41	1.87
ENSMUSG00000031803	B3gnt3	0.005346376	yes	up	0.3	0.73	0.24	1.03	1.17	1.44
ENSMUSG00000022799	Arhgap31	6.78E-06	yes	up	0.18	0.74	0.36	1.42	1.5	2.8
ENSMUSG00000016624	Phf21b	0.033429286	yes	up	0.01	1.14	0.13	0.36	0.28	1.2
ENSMUSG00000002835	Chaf1a	0.00160487	yes	up	0.41	0.31	0.56	0.81	0.54	1.1
ENSMUSG00000037406	Htra4	0.009149945	yes	down	0.57	0.12	0.63	0.13	0	0.07
ENSMUSG00000048732	Klhl11	0.025043778	yes	up	0.12	0.6	0.6	1.46	1.17	1.33
ENSMUSG00000039943	Plcb4	3.76E-06	yes	up	0.32	0.69	0.31	2.06	1.76	1.52
ENSMUSG00000025422	Agap2	0.00704111	yes	up	0.45	0.61	0.26	1.39	0.74	1.31
ENSMUSG00000013076	Amotl1	0.000162307	yes	up	0.41	0.61	0.31	1.21	1.3	1.22
ENSMUSG00000044042	Fmn1	0.001889443	yes	down	0.23	0.49	0.63	0.26	0.15	0.28
ENSMUSG00000029603	Dtx1	0.01120833	yes	down	0.12	0.65	0.59	0.07	0.29	0.18
ENSMUSG00000093707	Obox4-ps9	7.83E-05	yes	up	0.6	0.33	0.44	3.68	0.79	4.35
ENSMUSG00000035778	Ggta1	0.015645354	yes	up	0.24	0.77	0.36	0.87	1.05	1.93
ENSMUSG00000042851	Zc3h6	0.000287232	yes	down	0.23	0.64	0.51	0.11	0.12	0.06
ENSMUSG00000101335	Gm28229	0.031218211	yes	down	0.44	0.55	0.39	0.14	0.16	0.1
ENSMUSG00000020689	Itgb3	2.34E-06	yes	up	0.24	0.78	0.37	1.54	1.74	3.46
ENSMUSG00000069306	H4c17	0.024983318	yes	up	0	0.89	0.5	4.58	0	19.54
ENSMUSG00000002831	Plin4	2.18E-51	yes	up	0.23	0.72	0.46	10.9	12.05	8.6
ENSMUSG00000031434	Morc4	6.20E-26	yes	up	0.44	0.65	0.32	3.44	3.56	3.38
ENSMUSG00000062127	Cttnbp2nl	0.001760609	yes	up	0.29	0.72	0.4	1.04	1.08	1.51
ENSMUSG00000041538	H2-Ob	0.002974319	yes	down	0.26	0.79	0.36	0.1	0.05	0.15
ENSMUSG00000041653	Pnpla3	0.000147686	yes	up	0.12	0.72	0.58	1.66	1.87	1.81
ENSMUSG00000006930	Hap1	0.042944265	yes	down	0.4	0.69	0.33	0.3	0.1	0.34
ENSMUSG00000044583	Tlr7	0.009699843	yes	up	0.15	0.22	1.06	0.34	0.46	1.71
ENSMUSG00000073102	Drc1	0.017300029	yes	down	0.4	0.64	0.39	0.27	0.11	0.16
ENSMUSG00000116927	Gm30881	0.01205683	yes	up	0.27	0.15	1.03	26.86	2.96	14.9
ENSMUSG00000029832	Nfe2l3	0.024054777	yes	down	0.2	1.16	0.1	0.15	0.06	0.02
ENSMUSG00000027596	a	0.000411615	yes	up	0	0.75	0.73	7.79	6.67	48.21
ENSMUSG00000027322	Siglec1	0.001609429	yes	up	0.43	0.56	0.49	0.71	1.59	2.23
ENSMUSG00000020681	Ace	0.003681617	yes	up	0.33	0.77	0.38	0.89	1.29	2.17
ENSMUSG00000020656	Grhl1	0.017387277	yes	up	0.45	0.87	0.16	1.15	1.25	1.62
ENSMUSG00000001672	Marveld3	0.00331658	yes	up	0.28	0.78	0.43	1.88	1.19	2.53
ENSMUSG00000116810	Gm32624	0.035725034	yes	down	0.52	0.56	0.43	0.13	0.16	0.29
ENSMUSG00000029648	Flt1	3.98E-09	yes	up	0.22	0.92	0.38	2.8	2.24	4.08
ENSMUSG00000108173	Gm44231	0.001776056	yes	up	0.3	0.84	0.38	1.35	1.46	1.23
ENSMUSG00000099681	1700052K11Rik	0.04666422	yes	up	0.59	0.54	0.41	1.21	1.15	0.79
ENSMUSG00000022146	Osmr	0.032857001	yes	up	0.26	1.03	0.3	1	1.02	1.95
ENSMUSG00000046179	E2f8	2.52E-05	yes	up	0.37	0.95	0.28	3.54	2.64	1.35
ENSMUSG00000030559	Rab38	0.018120119	yes	down	0.46	0.79	0.35	0	0.12	0.16
ENSMUSG00000040209	Zfp704	0.000478925	yes	down	0.37	0.7	0.54	0.26	0.26	0.25
ENSMUSG00000033967	Rnf225	0.020047419	yes	down	0.12	1.1	0.39	0.01	0.03	0.17
ENSMUSG00000016239	Lonrf3	2.36E-11	yes	up	0.53	0.47	0.64	2.5	1.98	2.41
ENSMUSG00000040111	Gramd1b	1.23E-08	yes	up	0.16	1.2	0.3	1.51	2.01	2.44
ENSMUSG00000025003	Cyp2c39	0.043073401	yes	up	0.48	0.33	0.85	1.45	3.25	0.93
ENSMUSG00000041992	Rapgef5	1.71E-12	yes	up	0.31	0.92	0.45	3.99	2.9	3.73
ENSMUSG00000063317	Usp31	8.39E-05	yes	up	0.84	0.46	0.38	0.87	0.81	1.23
ENSMUSG00000086765	Gm11827	9.76E-18	yes	up	0.37	0.35	0.97	11.56	10.39	11.64
ENSMUSG00000046318	Ccbe1	0.000569411	yes	up	0.35	0.88	0.46	1.67	1.24	1.54
ENSMUSG00000033032	Afap1l1	0.001417462	yes	up	0.37	0.76	0.57	1.01	1.65	1.88
ENSMUSG00000046808	Atp10d	6.06E-12	yes	up	0.67	0.57	0.47	2.53	2.21	2.25
ENSMUSG00000032827	Ppp1r9a	0.000989297	yes	down	0.47	0.66	0.58	0.35	0.22	0.29
ENSMUSG00000031861	Lpar2	0.003044242	yes	down	0.4	0.4	0.91	0.11	0.16	0.3
ENSMUSG00000070605	Zfp992	0.015565744	yes	down	0.61	0.43	0.68	0.27	0.24	0.22
ENSMUSG00000037921	Ddx60	1.85E-05	yes	down	0.46	0.8	0.47	0.1	0.14	0.12
ENSMUSG00000049353	Rd3	0.014469075	yes	down	0.39	0.5	0.84	0.05	0.27	0.12
ENSMUSG00000042190	Cmklr1	0.000255292	yes	up	0.45	0.74	0.58	1.42	1.63	3.12
ENSMUSG00000044646	Zbtb7c	0.003051053	yes	down	0.95	0.4	0.43	0.18	0.11	0.17
ENSMUSG00000033066	Gas7	0.03633388	yes	down	0.55	0.55	0.68	0.34	0.25	0.32
ENSMUSG00000038729	Pakap	3.02E-05	yes	up	0.27	0.75	0.77	2.95	1.84	1.86
ENSMUSG00000023959	Clic5	0.000503544	yes	down	0.43	0.89	0.47	0.22	0.1	0.11
ENSMUSG00000104785	Gm31121	1.03E-06	yes	up	0.06	0.16	1.59	14.59	12.1	6.14
ENSMUSG00000103906	Tigd5	0.004296881	yes	up	0.45	0.58	0.78	1.42	1.25	1.52
ENSMUSG00000110040	Gm49369	0.023122578	yes	up	0.19	0.47	1.17	1.35	2.1	6.81
ENSMUSG00000042474	Fcmr	0.003676598	yes	down	0.39	0.98	0.48	0	0.04	0
ENSMUSG00000055320	Tead1	2.25E-34	yes	up	0.47	0.81	0.58	4.63	3.75	4.18
ENSMUSG00000017697	Ada	0.004930029	yes	up	0.55	0.46	0.86	1.79	1.35	2.04
ENSMUSG00000056290	Ms4a4b	0.044526589	yes	down	0.66	0.94	0.27	0.08	0.09	0.23
ENSMUSG00000045875	Adra1a	2.98E-07	yes	up	0.74	0.51	0.63	2.95	3.95	1.81
ENSMUSG00000045751	Mms22l	0.02653269	yes	down	0.4	0.81	0.67	0.46	0.18	0.29
ENSMUSG00000021108	Prkch	0.008474205	yes	up	0.32	1.12	0.46	1.72	1.12	2.8
ENSMUSG00000052331	Ankrd44	7.33E-14	yes	up	0.42	0.51	0.98	3.99	2.5	3.17
ENSMUSG00000074785	Plxnc1	2.26E-19	yes	up	0.4	0.9	0.62	2.22	2.3	2.76
ENSMUSG00000082361	Btc	0.022879161	yes	down	0.32	0.88	0.73	0.27	0.23	0.1
ENSMUSG00000030046	Bmp10	0.012140636	yes	up	0.39	0.91	0.63	1.63	1.06	1.51
ENSMUSG00000039929	Urb1	0.03945989	yes	up	0.52	0.86	0.56	0.98	1	1.32
ENSMUSG00000042510	AA986860	7.48E-05	yes	up	0.45	0.39	1.1	3.43	2.23	5.9
ENSMUSG00000116846	1810044K17Rik	2.58E-07	yes	up	0.15	1.12	0.68	9.65	5.72	10.06
ENSMUSG00000022372	Sla	0.026983205	yes	up	0.34	1.03	0.58	0.93	1.6	2.43
ENSMUSG00000035164	Zc3h12c	0.006282937	yes	up	0.58	0.81	0.57	1.39	0.97	1.59
ENSMUSG00000086389	Gm15998	2.12E-05	yes	down	0.63	1.04	0.3	0	0	0
ENSMUSG00000032202	Rab27a	0.011711203	yes	up	0.51	1.11	0.37	1.47	1.46	1.85
ENSMUSG00000044367	Slc16a13	2.11E-05	yes	up	1.11	0.19	0.7	4.67	4.33	1.01
ENSMUSG00000061322	Dnai1	0.01894246	yes	down	0.49	1.28	0.23	0	0	0.36
ENSMUSG00000032313	Tmem266	0.018986834	yes	down	0.1	1.24	0.66	0.1	0.05	0.13
ENSMUSG00000039959	Hip1	0.000530546	yes	up	0.49	1.19	0.33	1.26	1.8	3.08
ENSMUSG00000028037	Ifi44	0.031796111	yes	down	0.41	1.02	0.59	0.94	0.21	0.36
ENSMUSG00000021706	Zfyve16	0.01434724	yes	up	0.51	0.96	0.56	1.36	1.47	1.58
ENSMUSG00000020014	Cfap54	2.00E-19	yes	up	0.63	0.83	0.58	16.97	2.71	7.49
ENSMUSG00000018648	Dusp14	0.000154502	yes	up	0.88	0.21	0.95	3.48	3.14	6.94
ENSMUSG00000042216	Sgsm1	0.046848578	yes	down	0.7	0.75	0.63	0.23	0.54	0.26
ENSMUSG00000053062	Jam2	1.78E-20	yes	up	0.39	0.96	0.74	3.59	5.34	4.61
ENSMUSG00000035357	Pdzrn3	8.99E-05	yes	up	0.72	0.39	0.98	3.17	5.79	1.77
ENSMUSG00000058794	Nfe2	0.036153228	yes	down	0.25	1.25	0.6	0.15	0.16	0.35
ENSMUSG00000027583	Zbtb46	0.043643818	yes	up	0.59	0.86	0.65	1.2	1.17	1.33
ENSMUSG00000035891	Cerk	0.043126392	yes	up	0.43	1.23	0.45	1.03	1.73	1.67
ENSMUSG00000037548	H2-DMb2	0.016980425	yes	down	0.26	1.37	0.48	0.04	0	0.16
ENSMUSG00000045776	Lrtm1	0.018008276	yes	up	0.68	0.11	1.33	5.96	7.69	4.72
ENSMUSG00000022947	Cbr3	0.004396972	yes	up	0.43	0.98	0.72	1.82	2.04	3.81
ENSMUSG00000050953	Gja1	0.00034737	yes	up	0.52	0.91	0.71	1.96	1.49	2.72
ENSMUSG00000112023	Lilr4b	0.023697177	yes	down	0.52	1.05	0.57	0.13	0.24	0.13
ENSMUSG00000049303	Syt12	5.06E-13	yes	up	1.16	0.75	0.24	3.59	8.11	11.84
ENSMUSG00000070565	Rasal2	0.000509617	yes	up	0.89	0.63	0.63	1.54	1.69	1.84
ENSMUSG00000038623	Tm6sf1	0.031891995	yes	up	0.6	1.13	0.42	1.41	2.16	2.99
ENSMUSG00000022623	Shank3	0.00161048	yes	up	0.38	1.12	0.66	2.1	1.89	2.38
ENSMUSG00000006344	Ggt5	0.029216183	yes	up	0.3	1.22	0.64	1.72	1.27	2.51
ENSMUSG00000045730	Adrb2	0.000470818	yes	up	0.21	1.48	0.48	3.48	2.1	5.14
ENSMUSG00000055116	Arntl	2.15E-12	yes	up	0.76	0.47	0.96	5.54	3.92	8.23
ENSMUSG00000041444	Arhgap32	0.005086752	yes	up	1.04	0.61	0.55	1.82	2.1	1.94
ENSMUSG00000025323	Sp4	0.009264995	yes	down	0.66	1.05	0.49	0.23	0.34	0.55
ENSMUSG00000033788	Dysf	0.032418834	yes	up	0.33	1.19	0.69	0.96	1.06	1.19
ENSMUSG00000022041	Chrna2	0.002599288	yes	up	0.67	0.66	0.89	4.04	2.96	0.96
ENSMUSG00000041272	Tox	1.37E-08	yes	up	0.61	0.54	1.08	4.75	4.99	2.7
ENSMUSG00000091971	Hspa1a	0.001524486	yes	up	0.78	0.7	0.75	9.94	1.28	82.03
ENSMUSG00000029161	Cgref1	0.004247958	yes	up	0.84	0.96	0.43	3.27	8.5	0.93
ENSMUSG00000075284	Wipf1	0.027718131	yes	up	0.43	1.28	0.52	1.06	1.76	2.32
ENSMUSG00000015468	Notch4	0.006303709	yes	up	0.63	1.23	0.38	2.1	0.91	2.1
ENSMUSG00000036856	Wnt4	0.026343118	yes	down	0.59	1.02	0.65	0.31	0.32	0.49
ENSMUSG00000018001	Cyth3	0.020517922	yes	up	0.41	1.19	0.67	1.47	1.66	1.62
ENSMUSG00000052921	Arhgef15	0.01761381	yes	up	0.46	1.1	0.72	1.43	1.34	1.76
ENSMUSG00000031367	Ap1s2	0.001609538	yes	up	0.62	1.07	0.6	1.71	2.12	4.3
ENSMUSG00000052632	Asap2	0.008272397	yes	up	0.91	0.62	0.76	1.36	2.08	1.9
ENSMUSG00000058883	Zfp708	0.029216183	yes	down	1.02	0.64	0.64	0.23	0.43	0.23
ENSMUSG00000029231	Pdgfra	0.004294837	yes	up	0.41	1.23	0.67	1.73	1.84	2.11
ENSMUSG00000049532	Sall2	0.001173316	yes	up	0.57	0.99	0.77	1.43	1.7	1.78
ENSMUSG00000037408	Cnnm4	0.027607228	yes	up	0.65	1.07	0.61	1.84	1.02	1.78
ENSMUSG00000020183	Cpm	0.013139161	yes	up	0.6	0.71	1.03	1.78	1.36	1.58
ENSMUSG00000037606	Osbpl5	0.037166314	yes	up	0.48	1.17	0.7	1.63	2.2	1.38
ENSMUSG00000044748	Defb1	0.000157938	yes	up	0.56	0.53	1.26	9.21	2.52	5.17
ENSMUSG00000006386	Tek	0.000146774	yes	up	0.43	1.34	0.59	2.2	2.04	2.77
ENSMUSG00000097006	9530082P21Rik	0.014040305	yes	down	0.65	0.88	0.83	0.22	0.46	0.26
ENSMUSG00000036006	Ripor2	0.000240108	yes	down	0.28	1.54	0.54	0.05	0.26	0.27
ENSMUSG00000031824	6430548M08Rik	1.58E-07	yes	up	0.61	1.34	0.42	1.44	2.42	2.44
ENSMUSG00000034614	Pik3ip1	0.029303809	yes	up	0.35	1.14	0.89	1.29	1.21	3.64
ENSMUSG00000021280	Exoc3l4	0.023421271	yes	down	0.62	1.05	0.72	0.22	0.13	0.19
ENSMUSG00000039004	Bmp6	0.01987502	yes	up	0.28	1.34	0.77	1.64	1.93	2.46
ENSMUSG00000028862	Map3k6	5.08E-14	yes	up	0.49	0.61	1.31	6.11	5.35	4.98
ENSMUSG00000041040	Fam117b	0.000712051	yes	up	0.74	0.93	0.74	1.42	1.63	1.82
ENSMUSG00000031373	Car5b	0.001484898	yes	down	0.61	0.99	0.82	0.32	0.32	0.24
ENSMUSG00000029151	Slc30a3	0.012205212	yes	down	0.41	1.47	0.54	0	0.03	0.21
ENSMUSG00000026135	Zfp142	0.019155541	yes	up	0.72	1.18	0.52	1.41	1.7	2.24
ENSMUSG00000108961	Gm32540	4.96E-05	yes	down	0.57	1.23	0.63	0.05	0.06	0.06
ENSMUSG00000040828	Catsperd	0.020190593	yes	down	0.7	1.43	0.3	0.18	0.11	0.12
ENSMUSG00000029314	Gpat3	6.53E-14	yes	up	0.27	1.55	0.61	11.72	9.94	7.08
ENSMUSG00000079419	Ms4a6c	0.000327089	yes	up	0.51	1.04	0.88	2.35	3.47	5.96
ENSMUSG00000015342	Xk	0.01501206	yes	up	0.9	0.94	0.6	1.81	1.15	2.44
ENSMUSG00000058070	Eml1	0.026025002	yes	up	0.3	1.54	0.6	1.62	1.54	1.8
ENSMUSG00000034342	Cbl	0.048170666	yes	up	0.54	1.22	0.69	1.26	1.09	3.68
ENSMUSG00000039304	Tnfsf10	0.008314638	yes	down	0.64	0.88	0.94	0.25	0.49	0.4
ENSMUSG00000058818	Pirb	0.002341601	yes	up	0.55	1.35	0.58	1.65	1.9	2.74
ENSMUSG00000015850	Adamtsl4	0.017300029	yes	up	0.68	1.09	0.71	1.25	1.66	1.88
ENSMUSG00000042129	Rassf4	0.005227408	yes	up	0.69	1.27	0.54	1.7	2.06	2.28
ENSMUSG00000017639	Rab11fip4	0.013207487	yes	up	0.54	1.4	0.57	1.67	1.56	1.87
ENSMUSG00000040010	Slc7a5	0.041078593	yes	down	1.08	0.66	0.77	0.33	0.69	0.39
ENSMUSG00000032121	Tmem218	0.008371172	yes	down	0.61	0.94	0.98	0.24	0.37	0.34
ENSMUSG00000039167	Adgrl4	4.62E-06	yes	up	0.38	1.57	0.59	3.27	2.96	4.94
ENSMUSG00000042249	Grk3	0.023996294	yes	down	0.46	1.42	0.66	0.29	0.18	0.46
ENSMUSG00000059142	Zfp945	0.012961895	yes	down	0.63	1	0.93	0.36	0.65	0.41
ENSMUSG00000027663	Zmat3	0.023917169	yes	up	0.91	0.96	0.7	1.58	1.37	1.6
ENSMUSG00000027965	Olfm3	0.015415565	yes	down	0.51	1.27	0.8	0.28	0.38	0.46
ENSMUSG00000032098	Treh	8.57E-29	yes	up	0.61	1.3	0.7	7.75	7.79	8.02
ENSMUSG00000028028	Alpk1	0.008657421	yes	down	0.78	1.46	0.39	0.23	0.18	0.56
ENSMUSG00000039632	Odad3	3.67E-06	yes	up	1.48	0.59	0.58	7.67	6.65	5.77
ENSMUSG00000110827	Gm32281	0.010888611	yes	up	0.23	2.19	0.24	3.97	2.83	2.54
ENSMUSG00000028995	Fam126a	0.001028881	yes	up	0.77	1.01	0.89	1.54	2.62	2.05
ENSMUSG00000006777	Krt23	0.022939541	yes	down	0.57	1.44	0.66	0.34	0.15	0.21
ENSMUSG00000035498	Cdcp1	1.43E-11	yes	up	0.75	0.88	1.05	3.5	2.98	3.13
ENSMUSG00000038342	Mlxip	1.34E-08	yes	up	0.61	1	1.07	2.24	1.88	2.77
ENSMUSG00000032224	Fam81a	2.12E-05	yes	down	0.58	1.49	0.62	0.1	0.15	0.22
ENSMUSG00000025964	Adam23	3.43E-09	yes	up	0.69	1.17	0.85	3.27	2.81	5.38
ENSMUSG00000029096	Htra3	3.45E-07	yes	up	0.52	1.47	0.72	4.59	4.26	2.98
ENSMUSG00000084910	C630043F03Rik	0.004521696	yes	down	0.7	1.45	0.57	0.25	0.35	0.21
ENSMUSG00000022637	Cblb	0.000274295	yes	up	0.64	1.23	0.85	1.84	1.9	1.84
ENSMUSG00000006218	Fam131c	0.027959313	yes	up	1.15	0.92	0.66	2.81	4.82	1.14
ENSMUSG00000090925	1810064F22Rik	0.020633811	yes	down	0.63	1.75	0.36	0.17	0.05	0.45
ENSMUSG00000024754	Cemip2	9.71E-12	yes	up	0.56	1.46	0.74	4.07	3.47	4.69
ENSMUSG00000092021	Gbp11	0.00025482	yes	down	0.89	1.39	0.48	0.13	0.17	0.23
ENSMUSG00000050122	Vwa3b	4.80E-05	yes	up	0.47	0.67	1.62	2.31	3.65	5.96
ENSMUSG00000029490	Mfsd7a	0.032668908	yes	down	0.71	1.12	0.93	0.34	0.94	0.68
ENSMUSG00000117604	Gm33228	2.18E-14	yes	up	0.35	0.95	1.51	8.92	8.93	14.3
ENSMUSG00000022469	Rapgef3	0.001059569	yes	up	1.15	0.74	0.92	1.8	1.22	2.08
ENSMUSG00000111074	Gm36435	0.040873304	yes	down	0.42	1.94	0.46	0.14	0.27	0.1
ENSMUSG00000032420	Nt5e	1.00E-07	yes	up	0.51	1.61	0.7	3.9	3.47	3.98
ENSMUSG00000075256	Cerkl	0.031061623	yes	up	1.59	0.46	0.79	3.71	3.74	0.62
ENSMUSG00000055305	Zfp93	0.021850882	yes	up	0.94	0.89	1.02	1.86	1.6	1.62
ENSMUSG00000104501	Gm37736	1.47E-05	yes	down	0.28	1.72	0.86	0.03	0.08	0.09
ENSMUSG00000073968	Trim68	0.000341731	yes	down	1.13	1.11	0.63	0.42	0.38	0.32
ENSMUSG00000031216	Stard8	1.60E-05	yes	up	0.67	1.27	0.95	3.37	2.17	3.3
ENSMUSG00000114036	Gm48228	0.021355605	yes	up	0.64	1.81	0.45	0.9	2.24	5.17
ENSMUSG00000026596	Abl2	0.000229335	yes	up	0.83	1.41	0.67	1.56	1.78	2.08
ENSMUSG00000060371	Caln1	0.028613162	yes	up	0.86	0.72	1.33	2.25	2.92	1.85
ENSMUSG00000076498	Trbc2	0.003038951	yes	down	0.69	1.31	0.94	0	0	0
ENSMUSG00000039701	Usp53	0.041722924	yes	up	1.02	1.06	0.89	2.24	1.47	1.49
ENSMUSG00000021611	Tert	0.00392202	yes	down	0.99	1.06	0.93	0.43	0.46	0.48
ENSMUSG00000019577	Pdk4	0.000892632	yes	up	0.53	1.93	0.59	2.98	3.97	2.28
ENSMUSG00000034037	Fgd5	0.008093408	yes	up	0.51	1.75	0.81	1.88	1.52	3.03
ENSMUSG00000078154	Gm12184	0.015152287	yes	down	0.57	0.95	1.57	0	0.27	0.19
ENSMUSG00000036863	Syde2	2.66E-05	yes	up	0.9	0.78	1.43	3.89	3.02	3.41
ENSMUSG00000020641	Rsad2	0.040597774	yes	down	0.62	1.54	0.97	0.24	0.64	0.53
ENSMUSG00000024679	Ms4a6d	0.001673058	yes	up	0.64	1.38	1.14	2.12	3.35	5.45
ENSMUSG00000021226	Acot2	0.002182845	yes	up	0.57	1.61	0.98	6.56	7.41	1.07
ENSMUSG00000056025	Clca3a1	0.00224014	yes	up	0.4	1.87	0.89	2.16	2.67	8.25
ENSMUSG00000027296	Itpka	0.00142044	yes	down	0.95	1.12	1.1	0.25	0.23	0.38
ENSMUSG00000035112	Wnk4	0.000153809	yes	down	0.94	1.17	1.09	0.35	0.15	0.33
ENSMUSG00000038074	Fkbp14	0.000822111	yes	up	0.64	1.57	0.99	3.17	2.28	2.98
ENSMUSG00000034333	Zbed4	0.008896903	yes	up	1.26	0.94	1	2.14	1.69	2.11
ENSMUSG00000111481	Gm47652	0.043046485	yes	up	0.96	1.54	0.72	1.98	2.19	1.56
ENSMUSG00000038178	Slc43a2	0.040218214	yes	up	0.63	1.6	1.01	2.27	3.45	4.48
ENSMUSG00000045826	Ptprcap	0.005053344	yes	down	0.63	1.77	0.85	0.06	0	0.18
ENSMUSG00000051351	Zfp46	0.039942638	yes	up	1	1.2	1.05	2.09	1.55	2.62
ENSMUSG00000059288	Cdyl	0.017588365	yes	up	0.86	1.38	1.03	2.18	1.65	2.2
ENSMUSG00000055027	Smyd1	0.028448226	yes	up	1.18	0.92	1.17	1.74	2.99	2.32
ENSMUSG00000040282	Cdin1	0.001487511	yes	down	0.98	1.05	1.26	0.5	0.31	0.35
ENSMUSG00000027200	Sema6d	0.024597053	yes	up	0.74	1.65	0.91	1.69	1.8	3.1
ENSMUSG00000020638	Cmpk2	0.007192925	yes	down	1.11	1.37	0.82	0.29	0.55	0.55
ENSMUSG00000048534	Jaml	0.000123164	yes	up	0.8	0.65	1.87	8.05	2.02	12.8
ENSMUSG00000108815	Gm49388	0.049226008	yes	down	1.29	1.49	0.55	0.4	0.53	0.73
ENSMUSG00000020387	Jade2	3.17E-08	yes	up	0.84	0.9	1.6	4.16	4.14	5.3
ENSMUSG00000098188	Sowahc	0.007707692	yes	up	0.98	1.26	1.11	1.74	2.01	2.67
ENSMUSG00000048490	Nrip1	2.99E-05	yes	up	0.93	1.55	0.88	2.35	1.94	2.29
ENSMUSG00000019891	Dcbld1	0.00331658	yes	up	0.76	1.69	0.92	2.73	2.51	2.08
ENSMUSG00000053414	Hunk	0.003522528	yes	down	0.28	2.34	0.75	0.26	0.29	0.26
ENSMUSG00000032363	Adamts7	0.000581893	yes	down	0.89	1.4	1.09	0.67	0.54	0.25
ENSMUSG00000003379	Cd79a	0.000321385	yes	down	0.29	2	1.1	0.07	0.04	0
ENSMUSG00000026933	Camsap1	0.01514613	yes	up	1.47	1	0.93	2.1	1.64	2.33
ENSMUSG00000028444	Cntfr	0.001882883	yes	up	0.56	1.47	1.38	5.43	3.47	2.72
ENSMUSG00000030790	Adm	0.008015258	yes	up	1.04	1.54	0.83	3.3	2.01	3.52
ENSMUSG00000039601	Rcan2	0.007564437	yes	up	1.17	1	1.25	1.99	3.76	2.35
ENSMUSG00000056133	Unc93a2	0.012686506	yes	down	0.91	1.64	0.87	0.34	0.64	0.44
ENSMUSG00000022801	Lrch3	0.006218267	yes	up	1.01	1.46	0.96	2.19	2.44	2.45
ENSMUSG00000075254	Heg1	0.000400111	yes	up	0.69	1.8	0.95	2.46	2.43	3.73
ENSMUSG00000054519	Zfp867	0.00895201	yes	down	0.75	1.67	1.02	0.52	0.55	0.52
ENSMUSG00000027360	Hdc	0.022879161	yes	up	0.57	1.17	1.71	2.48	1.95	2.56
ENSMUSG00000037541	Shank2	1.42E-07	yes	down	1.02	1.37	1.06	0.43	0.27	0.3
ENSMUSG00000026409	Pfkfb2	0.00043962	yes	up	0.86	1.48	1.11	3.92	2.74	3.45
ENSMUSG00000027246	Ell3	0.012972262	yes	down	0.65	1.56	1.25	0.31	0.48	0.32
ENSMUSG00000102375	A930036K24Rik	0.033386064	yes	down	1.27	1.55	0.64	0.23	0.11	0.52
ENSMUSG00000058579	Cela2a	0.001099475	yes	down	1.17	1.5	0.81	0	0.22	0
ENSMUSG00000053819	Camk2d	0.007831447	yes	up	0.77	2.04	0.67	3.27	3.59	2.09
ENSMUSG00000104213	Ighd	2.96E-07	yes	down	0.51	1.77	1.21	0	0	0
ENSMUSG00000002107	Celf2	0.001228897	yes	up	1.4	1.08	1.01	2.71	3.03	2.02
ENSMUSG00000011263	Exoc3l2	2.99E-07	yes	up	0.63	1.48	1.4	2.45	3.24	3.28
ENSMUSG00000014164	Klhl3	0.045449827	yes	up	1.04	1.4	1.07	2.47	1.39	2.54
ENSMUSG00000022186	Oxct1	0.004210222	yes	up	0.77	1.76	0.98	2.99	1.86	6.61
ENSMUSG00000090165	Ugt1a10	0.013827455	yes	up	0.77	1.19	1.56	3.84	4.92	2.61
ENSMUSG00000034853	Acot11	0.007437784	yes	up	1.5	0.5	1.53	4.45	6.92	1.99
ENSMUSG00000019796	Lrp11	0.023064394	yes	down	0.82	1.6	1.13	0.71	0.97	1.08
ENSMUSG00000097286	Gm26684	0.02653269	yes	down	0.8	1.69	1.06	0.83	0.34	0.28
ENSMUSG00000089736	Tgfbr3l	0.003992945	yes	down	1.67	1.29	0.6	0.02	0	0.35
ENSMUSG00000022150	Dab2	0.039132733	yes	up	0.94	1.52	1.1	2.19	2.21	1.86
ENSMUSG00000027660	Skil	1.75E-06	yes	up	0.93	1.68	0.96	3.57	2.55	5.08
ENSMUSG00000020721	Helz	0.004426722	yes	up	1.31	1.25	1.02	2.55	1.89	2.94
ENSMUSG00000062488	Ifit3b	0.007629362	yes	down	0.96	1.42	1.2	0.31	0.37	0.62
ENSMUSG00000000486	Septin1	0.032928267	yes	down	0.87	1.92	0.8	0.33	0.52	0.08
ENSMUSG00000100277	1810053B23Rik	1.50E-17	yes	up	0.31	0.71	2.58	13.18	11.8	10.64
ENSMUSG00000029009	Mthfr	1.55E-11	yes	up	0.79	2.16	0.66	4.75	5.01	3.65
ENSMUSG00000106847	Peg13	2.27E-07	yes	up	0.95	1.6	1.06	3	2.77	3.18
ENSMUSG00000024399	Ltb	0.000742548	yes	down	0.67	2.23	0.73	0.04	0.11	0.08
ENSMUSG00000062061	Obp2a	8.55E-06	yes	up	1.32	0.09	2.22	101.49	28.46	97.14
ENSMUSG00000056492	Adgrf5	3.94E-18	yes	up	0.76	1.88	1.01	5.87	5.87	7.02
ENSMUSG00000015312	Gadd45b	2.54E-11	yes	up	0.82	0.96	1.87	109.99	20.56	67.5
ENSMUSG00000076937	Iglc2	0.045002608	yes	down	1.09	1.69	0.88	0	0.23	0.25
ENSMUSG00000048368	Omd	0.004820899	yes	up	1.11	0.73	1.83	3.56	4.19	2.76
ENSMUSG00000079164	Tlr5	0.030953576	yes	up	1.24	1.04	1.39	3.66	5.1	1.25
ENSMUSG00000091648	C2cd4d	0.044365717	yes	down	1.84	0.44	1.39	0.29	0.24	0.7
ENSMUSG00000073678	Pgap1	0.018009084	yes	down	1.1	1.5	1.1	0.67	0.64	1.01
ENSMUSG00000000567	Sox9	0.001690124	yes	up	1.17	1.3	1.25	2.2	2.32	3.03
ENSMUSG00000067149	Jchain	0.006787386	yes	down	0.59	1.91	1.23	0.43	0.18	0.2
ENSMUSG00000039634	Zfp189	0.00039372	yes	up	1.19	1.33	1.24	3.2	2.26	3.45
ENSMUSG00000078864	Gm14322	0.001609429	yes	up	1.23	0.98	1.55	2.24	2.56	1.98
ENSMUSG00000045954	Cavin2	4.52E-06	yes	up	0.71	2.14	0.92	3.88	4.04	5.36
ENSMUSG00000032135	Mcam	0.029530705	yes	up	0.6	2.19	0.99	2.67	2.84	2.75
ENSMUSG00000057230	Aak1	3.66E-05	yes	up	1.18	1.44	1.17	2.87	2.53	2.93
ENSMUSG00000018909	Arrb1	0.004291691	yes	up	0.49	1.46	1.84	2.9	3.13	2.89
ENSMUSG00000042046	Dstyk	0.018085096	yes	up	1.05	1.44	1.32	2.12	2.4	2.41
ENSMUSG00000030228	Pik3c2g	0.011813765	yes	up	0.5	1.53	1.79	3.1	3.84	3.4
ENSMUSG00000029287	Tgfbr3	1.16E-05	yes	up	0.92	1.75	1.16	2.7	2.74	3.28
ENSMUSG00000032184	Lysmd2	0.000409667	yes	up	0.65	2.27	0.92	9.14	2.05	10.82
ENSMUSG00000048550	Thnsl1	0.001614079	yes	down	1.45	1.29	1.1	0.57	0.64	0.57
ENSMUSG00000026639	Lamb3	0.000410828	yes	up	1.37	1.84	0.67	2.64	3.51	1.13
ENSMUSG00000005973	Rcn1	0.005930369	yes	up	0.75	1.7	1.44	2.46	3.04	2.94
ENSMUSG00000041773	Enc1	0.007831447	yes	up	0.57	1.98	1.34	4.16	5.15	1.75
ENSMUSG00000106069	Gm6135	0.032891617	yes	up	0.65	1.72	1.52	10.07	7.13	2.61
ENSMUSG00000040721	Zfhx2	0.011175461	yes	down	1.49	1.5	0.92	0.86	0.51	0.89
ENSMUSG00000040740	Slc25a34	4.11E-05	yes	up	1.04	1.63	1.25	4.66	4.03	2.57
ENSMUSG00000029570	Lfng	0.012995191	yes	up	1.15	1.9	0.88	1.97	3.71	2.07
ENSMUSG00000060862	Zbtb40	0.033386064	yes	up	1.25	1.46	1.22	1.94	1.47	3.25
ENSMUSG00000027358	Bmp2	8.03E-07	yes	up	0.72	1.89	1.33	3.73	4.58	4.13
ENSMUSG00000040809	Chil3	7.92E-05	yes	up	0.14	3.6	0.21	0.45	3.44	4.24
ENSMUSG00000032125	Robo4	0.003716518	yes	up	0.53	2.12	1.32	2.95	2.6	3.92
ENSMUSG00000000120	Ngfr	0.014892368	yes	down	0.59	2.33	1.08	0.13	0.43	0.6
ENSMUSG00000034634	Ly6d	0.000777448	yes	up	0.88	2.36	0.79	4.4	31.67	2.52
ENSMUSG00000020101	Vsir	0.007223683	yes	up	0.67	2.27	1.15	1.9	2.44	3.11
ENSMUSG00000085006	BC021767	0.003290513	yes	down	1.45	1.16	1.49	0.6	0.45	0.34
ENSMUSG00000034684	Sema3f	7.48E-05	yes	up	0.87	2.16	1.07	4.39	3.78	4
ENSMUSG00000038351	Sgsm2	0.045449827	yes	down	1.08	1.93	1.1	0.95	0.65	0.84
ENSMUSG00000034647	Ankrd12	8.70E-08	yes	up	0.77	1.66	1.69	3.64	3.35	4.09
ENSMUSG00000070368	Prok1	1.00E-11	yes	down	1.52	1.49	1.11	0.17	0.27	0.14
ENSMUSG00000029174	Tbc1d1	0.01592948	yes	up	0.69	2.2	1.23	2.37	3	1.97
ENSMUSG00000041238	Rbbp8	1.80E-12	yes	up	0.77	1.59	1.78	8.02	5.63	12.38
ENSMUSG00000057596	Trim30d	0.049866067	yes	down	1.28	2.02	0.87	0.76	0.73	0.79
ENSMUSG00000042246	Tmc7	0.002663458	yes	up	1.11	1.4	1.68	4.93	2.04	4.18
ENSMUSG00000060519	Tor3a	4.16E-07	yes	up	1.26	1.94	1.02	5.41	8.02	3.64
ENSMUSG00000043702	Pde12	0.001412018	yes	up	1.54	1.33	1.35	2.91	2.46	2.77
ENSMUSG00000020140	Lgr5	5.49E-08	yes	down	1.9	1.22	1.11	0.23	0.53	0.32
ENSMUSG00000046667	Rbm12b1	0.001474203	yes	up	2.08	1.24	0.91	3.7	2.33	4.88
ENSMUSG00000026074	Map4k4	0.00033187	yes	up	0.58	2.92	0.75	4.05	3.79	4.48
ENSMUSG00000078612	Fyb2	2.84E-07	yes	up	1.33	2.1	0.83	5.27	4.04	7.13
ENSMUSG00000047777	Phf13	0.022042449	yes	up	1.08	1.34	1.84	2.99	2.66	2.64
ENSMUSG00000020357	Flt4	5.34E-06	yes	up	0.67	2.37	1.23	4.28	4.55	5.89
ENSMUSG00000085929	Gm13421	0.040397634	yes	down	1.02	2.14	1.11	0.08	0.55	0.23
ENSMUSG00000054715	Zscan22	0.028789024	yes	up	1.88	1.21	1.2	2.83	2.73	2.6
ENSMUSG00000076613	Ighg2b	0.000319665	yes	down	0.81	1.86	1.63	0	0.23	0.1
ENSMUSG00000024713	Pcsk5	0.028650777	yes	up	1.12	1.98	1.2	2.05	2.35	2.61
ENSMUSG00000027805	Pfn2	0.045523807	yes	down	1.78	1.35	1.17	0.81	1.31	1.08
ENSMUSG00000023067	Cdkn1a	1.53E-99	yes	up	0.66	2	1.65	147.18	98.1	130.1
ENSMUSG00000040253	Gbp7	0.00284231	yes	down	1.32	1.8	1.19	0.49	0.84	0.94
ENSMUSG00000023913	Pla2g7	0.048201464	yes	up	0.62	2.12	1.57	1.54	3.12	6.26
ENSMUSG00000059970	Hspa2	2.11E-06	yes	up	0.91	2.11	1.31	6.34	4.15	4.13
ENSMUSG00000043079	Synpo	2.10E-05	yes	up	1.16	2.32	0.86	3.5	5.62	3.41
ENSMUSG00000110444	Gm10033	0.010039216	yes	down	2.01	0.99	1.37	0.59	0.68	2.42
ENSMUSG00000031489	Adrb3	0.003341263	yes	down	1.3	2.15	0.93	0.91	0.46	0.58
ENSMUSG00000053716	Dusp7	0.013044104	yes	up	1.56	1.79	1.03	1.88	1.76	2.25
ENSMUSG00000097574	C920006O11Rik	0.048135986	yes	down	1.18	1.67	1.54	0.7	0.85	0.42
ENSMUSG00000031169	Porcn	0.000329564	yes	up	0.8	2.16	1.46	4.27	3.32	4.31
ENSMUSG00000038541	Srd5a2	0.001277906	yes	down	0.91	2.19	1.33	0.43	0.35	0.61
ENSMUSG00000063760	Rnf217	0.002419145	yes	up	1.45	1.65	1.33	3.01	2.09	3.49
ENSMUSG00000030827	Fgf21	0.001264972	yes	up	0.62	3.49	0.34	26.72	50.3	6.58
ENSMUSG00000112349	Gm48132	0.011232633	yes	down	1.37	1.88	1.22	0.77	0.3	0.85
ENSMUSG00000036698	Ago2	0.004487121	yes	up	1.32	2.11	1.07	2.37	2.92	3.3
ENSMUSG00000074623	Gm826	0.002494529	yes	up	1.79	0.98	1.74	6.69	3.99	6.1
ENSMUSG00000037652	Phc3	7.49E-05	yes	up	1.3	1.97	1.25	2.71	2.24	2.77
ENSMUSG00000038174	Fam126b	5.52E-07	yes	up	1.37	1.95	1.21	4.93	3.17	3.88
ENSMUSG00000096606	Tpbgl	7.23E-06	yes	up	1.51	1.24	1.78	4.25	5.49	3.91
ENSMUSG00000086136	Gm12718	0.027787535	yes	down	0.76	2.7	1.13	0.14	0	0.65
ENSMUSG00000113660	Gm5626	0.012015973	yes	down	2.23	1.11	1.26	0.44	0.38	0.39
ENSMUSG00000074030	Exoc8	0.000954915	yes	up	1.71	1.44	1.46	3.15	3.09	3.05
ENSMUSG00000038007	Acer2	2.85E-12	yes	up	0.64	2.36	1.62	7.71	7.82	11.71
ENSMUSG00000026315	Serpinb8	0.003241674	yes	down	0.57	1.6	2.47	0.55	0.98	0.66
ENSMUSG00000035914	Cd276	4.53E-13	yes	down	1.1	1.9	1.68	0.17	1.2	0.77
ENSMUSG00000005397	Nid1	0.009167582	yes	up	0.63	2.86	1.19	2.87	4.18	4.65
ENSMUSG00000037157	Il22ra1	0.001297721	yes	up	1.35	1.56	1.78	2.56	6.43	4.29
ENSMUSG00000058260	Serpina9	3.25E-05	yes	down	2.3	1.51	0.89	0.09	0	0.32
ENSMUSG00000035948	Acss3	4.59E-11	yes	up	1.52	1.06	2.12	17.28	12.75	7.11
ENSMUSG00000020154	Ptprb	3.04E-08	yes	up	0.71	2.77	1.23	6.77	6.21	8.14
ENSMUSG00000033943	Mga	0.026592956	yes	up	1.21	2.22	1.28	2.38	2	3.53
ENSMUSG00000030323	Ift122	0.033386064	yes	down	1.45	1.83	1.44	1.96	0.79	1.11
ENSMUSG00000111824	Gm47102	0.001105827	yes	down	2.27	1.7	0.77	0.54	0.27	0.49
ENSMUSG00000114123	Gm48416	0.010239147	yes	down	2.4	1.72	0.62	0.53	0.57	0.3
ENSMUSG00000035842	Ddx11	4.00E-07	yes	down	1.31	2.07	1.38	0.5	0.48	0.63
ENSMUSG00000005893	Nr2c2	0.029105729	yes	up	1.19	2.34	1.23	2.44	2.81	2.85
ENSMUSG00000073434	Wdr90	0.009264995	yes	down	1.25	2.22	1.3	0.89	0.45	0.41
ENSMUSG00000030930	Chst15	7.09E-08	yes	up	0.92	2.17	1.71	5.21	4.65	5.04
ENSMUSG00000043418	Lrit2	0.017444244	yes	down	0.82	2.48	1.5	0.96	0.77	0.54
ENSMUSG00000038175	Mylip	4.44E-10	yes	up	1.03	2.42	1.39	5.95	5.23	6.34
ENSMUSG00000071669	Snx29	0.018484793	yes	down	1.29	2.03	1.52	1.29	0.99	1.24
ENSMUSG00000065952	Rps23rg1	0.000142212	yes	down	1.22	1.95	1.69	0.27	0.25	0.2
ENSMUSG00000031196	F8	3.90E-06	yes	up	2.24	1.78	0.85	3.67	2.45	4.68
ENSMUSG00000040592	Cd79b	3.76E-05	yes	down	1.02	2.9	0.95	0.09	0	0.1
ENSMUSG00000097203	4732419C18Rik	0.019155541	yes	down	1.33	1.76	1.81	0.45	0.98	0.97
ENSMUSG00000078816	Prkcg	0.001170913	yes	down	1.21	1.73	1.98	0.52	1.31	0.58
ENSMUSG00000063388	BC023105	0.002059644	yes	down	1.81	2.1	1.01	0.23	0.26	0.56
ENSMUSG00000117465	Gm49980	0.00106647	yes	up	2.73	1.46	0.75	4.43	7.18	3.97
ENSMUSG00000038637	Lrrc56	0.024710819	yes	down	1.13	1.94	1.89	0.94	1.18	0.77
ENSMUSG00000091811	Inafm1	0.036809393	yes	down	1.43	1.92	1.64	1	0.66	0.8
ENSMUSG00000048218	Amigo2	0.002059644	yes	up	1.27	1.75	1.97	4.89	4.78	2.63
ENSMUSG00000017446	C1qtnf1	7.57E-06	yes	up	0.47	2.85	1.69	6.1	6.71	9.2
ENSMUSG00000047735	Samd9l	0.002393011	yes	down	1.41	1.92	1.68	0.88	0.98	1.04
ENSMUSG00000028238	Atp6v0d2	0.000108563	yes	down	1.69	1.17	2.16	0.21	0.58	0.4
ENSMUSG00000028008	Asic5	1.50E-07	yes	up	0.81	2.41	1.8	13.22	8.66	17.06
ENSMUSG00000067336	Bmpr2	0.013935208	yes	up	1.33	2.14	1.57	2.61	2.31	3.27
ENSMUSG00000021366	Hivep1	0.036503717	yes	up	1.31	1.68	2.05	2.45	2.65	2.82
ENSMUSG00000041779	Tram2	5.04E-12	yes	up	1.52	1.93	1.62	9.47	6.09	5.15
ENSMUSG00000034258	Flvcr2	0.00093841	yes	down	0.85	3.1	1.13	0.36	0.59	0.47
ENSMUSG00000001089	Luzp1	0.006937473	yes	up	1.53	1.94	1.61	2.74	2.4	3.26
ENSMUSG00000022893	Adamts1	0.000891698	yes	up	1.08	3.04	1	3.73	4.96	4.34
ENSMUSG00000113032	Gm47578	0.004561493	yes	down	2.11	1.85	1.16	0.76	0.71	1.06
ENSMUSG00000041920	Slc16a6	2.02E-05	yes	up	2.36	1.13	1.64	5.42	7.28	4.31
ENSMUSG00000021265	Slc25a29	0.047720128	yes	up	1.2	1.27	2.66	3.79	4.14	3.96
ENSMUSG00000051177	Plcb1	0.026025002	yes	up	1.22	2.52	1.43	3.04	2.48	3.23
ENSMUSG00000040423	Rc3h1	0.001067126	yes	up	1.36	2.24	1.57	3.04	2.69	3.73
ENSMUSG00000029821	Gsdme	0.001645671	yes	down	1.47	2.26	1.45	0.95	0.94	0.94
ENSMUSG00000001995	Sipa1l2	0.035929839	yes	down	0.93	2.98	1.27	0.83	0.72	1.04
ENSMUSG00000003154	Foxj2	0.009607523	yes	up	1.59	2.11	1.49	2.5	2.77	3.62
ENSMUSG00000066571	Garre1	0.000154218	yes	up	1.46	1.95	1.8	5.47	3.02	3.95
ENSMUSG00000034265	Zdhhc14	0.015498456	yes	down	1.5	2.33	1.4	0.94	0.48	1.07
ENSMUSG00000050410	Tcf19	0.015752442	yes	down	1.42	2.15	1.68	0.16	0.61	0.84
ENSMUSG00000025969	Nrp2	0.001114154	yes	up	1.49	1.97	1.8	5.34	7.71	2.29
ENSMUSG00000039982	Dtx4	0.001599728	yes	up	1.77	2.1	1.4	4.25	3.13	3.31
ENSMUSG00000024590	Lmnb1	0.021457901	yes	down	1.19	2.41	1.71	1	0.69	1.07
ENSMUSG00000040272	Accs	0.048537008	yes	down	1.3	2.34	1.68	1.09	1.37	0.45
ENSMUSG00000026098	Pms1	0.026992316	yes	down	1.51	1.8	2.02	0.73	1.41	1.46
ENSMUSG00000036617	Etl4	0.031655731	yes	down	1.49	2.4	1.47	0.99	1.39	1.38
ENSMUSG00000087404	Gm11752	0.037166314	yes	up	1.48	1.93	1.95	3.9	12.35	3.34
ENSMUSG00000101904	Gm29427	0.000175835	yes	up	2.19	1.68	1.5	3.53	3.67	4.5
ENSMUSG00000032782	Cntrob	0.003847751	yes	down	1.44	2.42	1.53	1.47	1.47	1.18
ENSMUSG00000033671	Cep350	0.006978772	yes	up	1.88	2.01	1.5	3.45	2.9	4.61
ENSMUSG00000051098	Mblac2	0.01225203	yes	down	1.36	2.81	1.22	0.58	0.98	0.98
ENSMUSG00000026923	Notch1	0.001607843	yes	up	1.26	3.05	1.1	4.97	3.39	6.74
ENSMUSG00000054932	Afp	0.021657591	yes	down	1.83	1.47	2.12	0.57	0.79	0.67
ENSMUSG00000053846	Lipg	7.64E-11	yes	up	1.35	1.31	2.78	22.96	9.46	12.26
ENSMUSG00000029084	Cd38	0.004349638	yes	up	1.4	1.96	2.09	3.14	3.69	5.63
ENSMUSG00000038022	Mindy4	0.04277029	yes	down	0.86	3.2	1.42	1.42	0.79	1.06
ENSMUSG00000046031	Calhm6	0.012460803	yes	down	1.76	2.35	1.39	0.21	0.66	0.75
ENSMUSG00000022723	Crybg3	0.000276265	yes	up	2.46	1.42	1.63	2.96	2.29	3.69
ENSMUSG00000039201	Tbc1d25	0.027422762	yes	up	1.66	2.52	1.4	4.09	2.89	3.16
ENSMUSG00000026399	Cd55	0.001525572	yes	up	1.22	2.64	1.73	3.92	3.64	4.14
ENSMUSG00000034220	Gpc1	0.031649167	yes	up	1.36	2.42	1.83	3.87	5.12	2.24
ENSMUSG00000047496	Rnf152	0.020309152	yes	down	1.36	2.5	1.76	1.15	1.41	0.78
ENSMUSG00000027333	Smox	7.33E-07	yes	up	1.58	2.64	1.41	8.94	4.58	17.41
ENSMUSG00000045930	Clec14a	0.035356496	yes	up	0.87	3.62	1.16	3.44	3.74	5.16
ENSMUSG00000022092	Ppp3cc	0.0233908	yes	down	1.36	2.82	1.51	2.18	0.76	1.04
ENSMUSG00000061132	Blnk	1.50E-07	yes	down	0.84	3.04	1.82	0.21	0.14	0.2
ENSMUSG00000114025	Gm49331	0.021249227	yes	up	1.82	1.61	2.27	3.35	3.69	4.99
ENSMUSG00000104713	Gbp6	6.17E-06	yes	down	1.43	2.59	1.7	0.91	0.44	0.57
ENSMUSG00000078606	Gvin2	0.006805585	yes	down	0.68	4.09	0.95	0.17	0.13	0.85
ENSMUSG00000014550	Rbsn	0.020517922	yes	up	1.71	2.3	1.71	3.48	2.76	2.87
ENSMUSG00000033257	Ttll4	0.003328942	yes	up	2.05	1.94	1.76	3.41	2.22	3.94
ENSMUSG00000076934	Iglv1	0.004174842	yes	down	1.31	2.11	2.34	0.07	0.24	0.87
ENSMUSG00000020024	Cep83	0.011338915	yes	down	1.46	2.11	2.19	0.94	1.3	1.07
ENSMUSG00000029238	Clock	7.00E-09	yes	up	2.07	2.16	1.55	5.53	4.45	6.91
ENSMUSG00000008845	Cd163	0.000435034	yes	up	2.19	0.8	2.8	8.66	13.83	20.86
ENSMUSG00000035509	Fbxl21	0.001170913	yes	down	2.12	1.76	1.91	0.87	0.9	0.67
ENSMUSG00000020023	Tmcc3	0.002563657	yes	up	1.43	2.78	1.58	3.2	3.63	3.99
ENSMUSG00000022122	Ednrb	0.002650627	yes	up	1.09	3.01	1.7	3.81	3.66	4.67
ENSMUSG00000006538	Ihh	0.010219611	yes	down	1.31	2.68	1.81	0.48	0.49	1.09
ENSMUSG00000024998	Plce1	1.10E-08	yes	up	1.62	2.45	1.74	3.94	3.37	4.63
ENSMUSG00000047250	Ptgs1	0.003566265	yes	up	1.75	2.61	1.46	2.35	4.76	5.43
ENSMUSG00000045094	Arhgef37	0.000478893	yes	up	1.47	1.69	2.67	4.84	3.1	5.42
ENSMUSG00000021690	Jmy	0.003518812	yes	up	1.97	2.13	1.73	3.01	3.05	3.73
ENSMUSG00000036957	Lrfn3	0.000275969	yes	up	2.06	2.46	1.34	6.41	7.89	3.27
ENSMUSG00000109841	E330011O21Rik	0.045305207	yes	down	1.29	2.62	1.96	0.6	1.25	0.72
ENSMUSG00000029475	Kdm2b	0.0010769	yes	up	1.29	2.47	2.14	5.29	3.96	5.44
ENSMUSG00000018427	Ypel2	0.02205681	yes	up	1.8	1.99	2.13	3.13	2.92	4.42
ENSMUSG00000105263	Gm42427	0.044365717	yes	up	2.59	1.63	1.71	2.96	3.77	4.6
ENSMUSG00000040170	Fmo2	2.94E-18	yes	up	0.98	2.32	2.65	13.62	14.71	13.66
ENSMUSG00000057143	Trim12c	0.01501206	yes	down	1.74	2.24	1.99	0.7	1.04	2.32
ENSMUSG00000026640	Plxna2	0.013131501	yes	down	1.51	2.88	1.61	0.72	1.07	1.44
ENSMUSG00000023122	Sult1c2	0.02433606	yes	down	1.21	2.98	1.82	0.64	1.28	0.48
ENSMUSG00000116975	4930470H14Rik	0.001831235	yes	down	2.23	2.44	1.36	0.68	0.56	0.87
ENSMUSG00000009145	Dqx1	0.000255535	yes	down	1.77	2.99	1.28	0.76	0.6	0.93
ENSMUSG00000028920	Fbxo42	0.007831447	yes	up	2.01	1.95	2.09	3.57	3.03	3.79
ENSMUSG00000094156	Sult2a7	4.03E-09	yes	up	2.52	1.06	2.47	10.58	16.89	23.59
ENSMUSG00000043421	Hilpda	0.023604551	yes	up	1.31	2.77	1.98	3.18	5.26	5.39
ENSMUSG00000060548	Tnfrsf19	0.004601137	yes	down	1.41	2.62	2.04	1.18	1.7	0.47
ENSMUSG00000099556	Gm28857	6.88E-05	yes	up	3.27	0.42	2.4	4.71	5.69	5.52
ENSMUSG00000049807	Arhgap23	2.11E-05	yes	up	1.38	2.89	1.83	4.21	4.47	3.88
ENSMUSG00000020653	Klf11	0.003409112	yes	up	1.62	2.14	2.34	4.22	4.4	3.33
ENSMUSG00000062960	Kdr	0.000432102	yes	up	1.15	3.42	1.57	4.58	5.37	4.94
ENSMUSG00000035021	Baz1a	0.000290741	yes	up	1.69	3	1.48	3.35	3.21	5.56
ENSMUSG00000058152	Chsy3	0.039527536	yes	down	2.68	2.13	1.38	1.12	1.13	1.23
ENSMUSG00000105096	Gbp10	9.56E-08	yes	down	2.01	2.28	1.91	0.59	0.51	0.52
ENSMUSG00000071256	Zfp213	0.029555493	yes	up	2.08	2.19	1.98	3.33	3.9	3.19
ENSMUSG00000031618	Nr3c2	2.72E-10	yes	down	1.81	2.54	1.92	0.68	0.8	0.59
ENSMUSG00000028073	Pear1	0.012300826	yes	up	1.11	3.17	2	4.17	3.65	5.2
ENSMUSG00000019737	Syne4	0.025467327	yes	down	3.21	1.13	1.95	0.66	1.99	1.43
ENSMUSG00000019874	Fabp7	0.047954779	yes	down	2.1	1.86	2.33	0.3	1.27	0.4
ENSMUSG00000040661	Rad54l2	3.01E-15	yes	up	2.05	2.28	2	7.61	5.68	6.48
ENSMUSG00000024350	Dnajc18	0.000131359	yes	up	2.19	2.46	1.72	3.56	4.6	4.03
ENSMUSG00000028893	Sesn2	0.000470818	yes	up	2.11	2	2.27	4.36	4.53	4.06
ENSMUSG00000024155	Meiob	0.02205681	yes	down	1.59	2.46	2.33	1.04	1.16	0.31
ENSMUSG00000055491	Pprc1	0.0148181	yes	up	2.07	1.95	2.37	4.81	5.11	3.26
ENSMUSG00000025780	Itih5	1.67E-05	yes	down	1.5	2.74	2.15	1.14	0.78	0.89
ENSMUSG00000033287	Kctd17	0.00184861	yes	up	1.63	3.48	1.3	4.61	4.5	5.15
ENSMUSG00000015085	Entpd2	0.035608822	yes	down	1.8	2.14	2.47	1.19	1.43	1.02
ENSMUSG00000116478	Gm18890	0.009744133	yes	down	1.8	2.43	2.21	0.15	0.18	0.64
ENSMUSG00000039512	Uhrf1bp1	5.20E-05	yes	up	1.95	2.49	2.03	4.3	4.09	4.05
ENSMUSG00000040274	Cdk6	0.000102954	yes	down	2.68	2.09	1.7	0.65	1	0.6
ENSMUSG00000033855	Ston1	0.000230773	yes	up	1.46	3.13	1.9	5.06	4.25	5.69
ENSMUSG00000001761	Smo	0.007622784	yes	down	1.99	2.23	2.28	1.26	1.33	0.64
ENSMUSG00000029032	Arhgef16	0.004118674	yes	down	1.84	2.49	2.21	1.07	1.73	1.13
ENSMUSG00000028712	Cyp4a31	4.13E-07	yes	up	0.93	4.05	1.58	14.34	11.31	5.27
ENSMUSG00000033319	Fem1c	0.000347014	yes	up	1.94	2.43	2.2	3.89	3.58	4.25
ENSMUSG00000111013	Gm32468	1.88E-10	yes	up	3.17	0.58	2.83	15.28	15.78	9.66
ENSMUSG00000041594	Tmtc4	0.003491493	yes	down	1.2	3.64	1.74	0.86	0.69	0.75
ENSMUSG00000041912	Tdrkh	0.008766307	yes	down	1.96	2.25	2.37	1.58	0.83	0.5
ENSMUSG00000048109	Rbm15	0.000392869	yes	up	1.87	2.43	2.32	4.58	3.54	5.9
ENSMUSG00000030655	Smg1	0.00178453	yes	up	1.93	2.83	1.92	6.48	2.98	5.61
ENSMUSG00000034459	Ifit1	1.69E-09	yes	down	2.16	2.53	2.04	0.5	0.7	0.58
ENSMUSG00000025002	Cyp2c55	0.018777201	yes	down	1.82	2.59	2.4	1.45	0.82	1.22
ENSMUSG00000041229	Phf8	2.02E-05	yes	up	2.31	2.39	2.12	6.32	3.33	7.45
ENSMUSG00000042363	Lgalsl	6.44E-25	yes	up	2.28	2.59	1.98	8.39	8.83	8.67
ENSMUSG00000030685	Kctd13	0.003320358	yes	up	1.98	2.6	2.29	4.26	4.25	5.06
ENSMUSG00000006191	Cdkal1	0.008670171	yes	up	2	2.58	2.29	4.71	3.18	4.97
ENSMUSG00000020262	Adarb1	3.28E-07	yes	up	2.05	2.66	2.17	6.26	4.32	5.51
ENSMUSG00000032561	Acpp	0.042336105	yes	up	2.37	1.76	2.82	2.78	7.84	5.08
ENSMUSG00000041570	Camsap2	0.000528936	yes	up	2.2	2.52	2.26	4.16	3.58	5.05
ENSMUSG00000037103	Dcaf15	0.028327826	yes	down	2.39	2.5	2.09	1.1	1.79	1.02
ENSMUSG00000038949	Cnst	0.000622736	yes	up	1.88	2.7	2.42	3.97	3.86	4.32
ENSMUSG00000032267	Usp28	0.001035838	yes	down	1.71	2.72	2.59	0.81	1.16	1.2
ENSMUSG00000110195	Pde2a	0.006164215	yes	up	1.32	4.08	1.64	3.62	6.78	6.5
ENSMUSG00000005836	Gata6	5.41E-05	yes	up	1.89	3.13	2.04	7.2	4	10.05
ENSMUSG00000041235	Chd7	0.003645118	yes	up	1.87	3.33	1.88	3.68	3.33	5.16
ENSMUSG00000032577	Mapkapk3	0.01250326	yes	down	2.09	2.62	2.38	0.73	1.41	1.44
ENSMUSG00000113543	Gm36264	5.97E-06	yes	down	1.64	3.51	1.98	0.42	0.31	0.1
ENSMUSG00000100594	2810414N06Rik	0.046531907	yes	down	1.6	2.35	3.18	1.2	1.35	1.07
ENSMUSG00000020806	Rhbdf2	0.005247438	yes	up	1.96	3.01	2.17	4.79	3.42	6.23
ENSMUSG00000069825	Gm49340	2.06E-11	yes	down	1.8	3.02	2.34	0.31	0.3	0.22
ENSMUSG00000111080	Gm20300	0.003051053	yes	down	2.27	2.89	2.01	1.34	1.03	1.56
ENSMUSG00000061589	Dot1l	0.00039372	yes	up	2.44	2.78	1.99	5.84	4.78	4.35
ENSMUSG00000030787	Lyve1	0.009744133	yes	up	0.37	5.57	1.28	17.73	24.57	46.06
ENSMUSG00000046962	Zbtb21	1.23E-05	yes	up	2.34	2.67	2.25	4.83	3.21	5.92
ENSMUSG00000049685	Cyp2g1	0.01772487	yes	down	1.85	1.43	3.98	0.11	0.03	1.4
ENSMUSG00000061536	Sec22c	0.01838007	yes	up	1.89	2.81	2.56	5.67	7.19	3.43
ENSMUSG00000021254	Gpatch2l	0.01259864	yes	up	1.91	3.36	2.03	4.47	4.49	3.11
ENSMUSG00000022837	Iqcb1	0.043882308	yes	down	2.63	1.96	2.71	0.85	1.45	0.87
ENSMUSG00000077617	Gm25501	0.003214114	yes	down	1.49	3.21	2.62	0.64	0.99	0.6
ENSMUSG00000028256	Odf2l	0.015215702	yes	down	2.17	2.42	2.75	1.75	2.79	1.24
ENSMUSG00000020038	Cry1	1.29E-12	yes	up	2.35	2.06	2.94	9.89	8.38	17.33
ENSMUSG00000047904	Sstr2	0.000184817	yes	down	1.33	3.83	2.23	0.36	0.64	0.79
ENSMUSG00000030761	Myo7a	0.026768965	yes	up	1.97	3.7	1.74	3.6	3.89	5.61
ENSMUSG00000027993	Trim2	0.001324778	yes	up	2.25	3.09	2.08	6.05	7.45	4.51
ENSMUSG00000086949	Gm13066	0.006079954	yes	down	1.96	2.43	3.03	0.8	0.28	0.87
ENSMUSG00000026637	Traf5	0.034976151	yes	down	2.46	2.81	2.19	1.66	1.53	1.37
ENSMUSG00000039270	Megf9	8.91E-09	yes	up	2.64	2.59	2.23	8.2	5.68	9.48
ENSMUSG00000037369	Kdm6a	0.01709408	yes	up	2.35	2.72	2.4	4.18	4.26	4.77
ENSMUSG00000042099	Kank3	0.043612275	yes	up	1.95	3.02	2.56	2.95	2.73	2.19
ENSMUSG00000017002	Slpi	0.022073111	yes	up	1.75	4.08	1.74	4.12	5.4	4.98
ENSMUSG00000013150	Gfod2	0.001013669	yes	up	3.15	3.07	1.36	5.2	6.42	4.62
ENSMUSG00000041037	Irgq	6.26E-07	yes	up	2.61	2.85	2.14	4.97	5.87	5.21
ENSMUSG00000079144	A130010J15Rik	0.044655764	yes	down	2.59	2.88	2.14	1.54	2.23	1.54
ENSMUSG00000068284	Usf3	0.001859586	yes	up	2.3	2.87	2.49	4.66	3.65	4.65
ENSMUSG00000038594	Cep85l	0.007588146	yes	up	2.15	2.89	2.65	5.74	3.54	5.34
ENSMUSG00000009569	Mrtfb	0.015498456	yes	up	1.93	2.87	2.89	4.23	4.04	3.76
ENSMUSG00000020717	Pecam1	4.40E-06	yes	up	1.35	4.39	1.99	7.95	7.35	10.94
ENSMUSG00000026950	Neb	3.42E-06	yes	down	2.41	2.64	2.69	0.83	1.1	1.2
ENSMUSG00000035834	Polr3g	0.037694292	yes	down	2.53	2.8	2.46	2.04	1.28	1.21
ENSMUSG00000048787	Dcun1d3	1.78E-09	yes	up	1.58	1.47	4.77	8.07	7.95	5.11
ENSMUSG00000018476	Kdm6b	0.043605787	yes	up	2.74	2.84	2.28	4.23	3.2	5.4
ENSMUSG00000115100	Gm34934	0.000335621	yes	down	1.79	2.97	3.12	0.95	1.2	0.86
ENSMUSG00000041378	Cldn5	0.043679075	yes	down	1.92	3.74	2.25	1.06	1.83	1.12
ENSMUSG00000034854	Mfsd12	0.026747106	yes	down	2.49	2.91	2.53	1.3	2.16	1.71
ENSMUSG00000034543	Morc2a	0.007893363	yes	up	2.31	3.44	2.19	4.05	3.87	3.97
ENSMUSG00000025145	Lrrc45	0.003208085	yes	down	2.71	2.64	2.61	1.69	1.42	1.6
ENSMUSG00000040297	Suco	0.000347014	yes	up	1.27	4.79	1.93	3.36	3.64	3.33
ENSMUSG00000004768	Rab23	0.002837255	yes	down	2.52	2.84	2.64	1.37	2.12	1.23
ENSMUSG00000032298	Neil1	0.02837025	yes	down	2.77	2.72	2.51	1.43	1.89	1.15
ENSMUSG00000030643	Rab30	5.50E-06	yes	up	2.16	1.98	3.87	25.6	24.66	6.73
ENSMUSG00000014361	Mertk	3.60E-05	yes	up	2.08	2.97	2.99	4.44	4.73	6.68
ENSMUSG00000004730	Adgre1	0.045645583	yes	up	1.9	3.67	2.47	2.87	4.69	11.87
ENSMUSG00000089712	Gm15889	4.30E-08	yes	up	1.24	2.61	4.23	26.48	11.53	34.28
ENSMUSG00000029313	Aff1	4.06E-05	yes	up	2.61	2.78	2.7	6.48	4.66	6.98
ENSMUSG00000046947	Adck2	0.002592552	yes	up	2.64	3.08	2.37	6.37	4.99	4.35
ENSMUSG00000070305	Mpzl3	1.60E-05	yes	up	2.89	2.97	2.24	12.14	4.94	13.39
ENSMUSG00000000782	Tcf7	6.05E-06	yes	down	2.29	3	2.84	0.74	1.46	0.99
ENSMUSG00000048924	Ccdc125	0.016643846	yes	down	2.87	2.75	2.53	1.45	1.79	1.51
ENSMUSG00000026113	Inpp4a	1.09E-06	yes	up	2.27	2.98	2.93	8.99	5.93	7.4
ENSMUSG00000055435	Maf	4.74E-05	yes	up	2.84	2.53	2.82	7.06	5.74	8.33
ENSMUSG00000017309	Cd300lg	4.85E-05	yes	up	1.46	4.73	2	7.73	8.02	10.02
ENSMUSG00000049516	Spty2d1	0.00392202	yes	up	2.35	3.36	2.5	4.49	4.6	3.97
ENSMUSG00000040565	Btaf1	0.014420598	yes	up	2.82	3.05	2.37	4.08	3.95	5.25
ENSMUSG00000046314	Stxbp6	0.001012222	yes	down	2.43	3.06	2.77	1.43	1.52	0.48
ENSMUSG00000029270	Dipk1a	0.003567642	yes	down	1.77	3.27	3.22	2.19	1.25	2.34
ENSMUSG00000023341	Mx2	0.003447837	yes	down	2.81	3.24	2.27	0.38	0.61	1.25
ENSMUSG00000029381	Shroom3	0.001606993	yes	down	2.01	3.7	2.62	1.24	1.61	1.37
ENSMUSG00000085795	Zfp703	0.007757076	yes	up	1.78	4.26	2.29	3.21	5.02	4.66
ENSMUSG00000040350	Trim7	0.010032965	yes	up	2.78	1.97	3.62	7.21	8.2	4.61
ENSMUSG00000016028	Celsr1	1.22E-13	yes	up	2.4	2.86	3.13	12.9	8.51	9.85
ENSMUSG00000048058	Ldlrad3	0.000230685	yes	down	2.19	3.62	2.58	1.32	1.66	1.48
ENSMUSG00000037112	Sik2	0.00398519	yes	up	2.41	3.52	2.5	3.11	7.91	4.43
ENSMUSG00000040451	Sgms1	0.000465155	yes	up	2.39	3.96	2.1	5.8	5.94	6.8
ENSMUSG00000053581	Zfand2a	0.001981772	yes	up	2.72	3.52	2.22	5.16	7.25	5.07
ENSMUSG00000035864	Syt1	0.018773063	yes	down	2.83	2.34	3.29	2.11	1.32	1.13
ENSMUSG00000024151	Msh2	3.88E-06	yes	down	2.17	3.47	2.84	1.13	1.21	1.35
ENSMUSG00000054191	Klf1	0.003441413	yes	down	2.2	2.7	3.6	1.01	1.17	1.11
ENSMUSG00000030249	Abcc9	0.031649167	yes	up	1.28	4.61	2.62	4.69	4.47	8.73
ENSMUSG00000027962	Vcam1	0.006981056	yes	up	1.03	4.9	2.59	8.93	11.18	29.33
ENSMUSG00000066687	Zbtb16	3.63E-11	yes	up	3.5	1.22	3.89	26.75	20.38	23.45
ENSMUSG00000004043	Stat5a	0.010246537	yes	up	2.65	3.51	2.45	4.98	4.66	4.78
ENSMUSG00000018752	Tnfsfm13	0.011689651	yes	down	2.72	3.76	2.13	1.07	1.7	1.94
ENSMUSG00000032290	Ptpn9	2.32E-06	yes	up	2.41	3.58	2.64	5.51	5.53	6.42
ENSMUSG00000000811	Txnrd3	0.001606993	yes	down	2.13	3.3	3.23	1.45	1.74	1.26
ENSMUSG00000030483	Cyp2b10	4.46E-16	yes	up	1.56	0.6	6.51	1052.32	777.67	1140.95
ENSMUSG00000075511	1700001L05Rik	1.17E-07	yes	down	2.8	2.69	3.22	0.88	2.13	1.3
ENSMUSG00000042719	Naa25	0.00035895	yes	up	3.04	3.24	2.45	6.82	6.28	5.07
ENSMUSG00000064105	Cnnm2	5.13E-12	yes	up	2.97	3.15	2.66	7.4	6.54	9.19
ENSMUSG00000039031	Arhgap18	0.000992823	yes	down	1.83	4.05	2.91	1.12	1.23	1.63
ENSMUSG00000031871	Cdh5	0.000233537	yes	up	1.99	4.49	2.31	6.19	6.64	9.65
ENSMUSG00000019916	P4ha1	0.015789101	yes	up	2.99	3.99	1.83	6.55	3.28	17.85
ENSMUSG00000117501	Gm30117	0.004496611	yes	down	2.9	3.04	2.88	0.52	0	0.27
ENSMUSG00000030680	Pagr1a	0.001396295	yes	down	5.47	0.29	3.13	0.23	0.89	0.53
ENSMUSG00000020649	Rrm2	8.45E-05	yes	up	2.43	2.08	4.44	12.83	7.91	10.39
ENSMUSG00000036995	Asap3	0.012790324	yes	down	2.77	4.08	2.1	1.46	1.4	2.17
ENSMUSG00000028300	C9orf72	2.38E-05	yes	up	2.4	3.6	2.96	6.93	4.93	6.99
ENSMUSG00000021509	Slc25a48	0.00406889	yes	up	2.53	3.69	2.74	5.1	4.53	5.22
ENSMUSG00000030091	Nup210	1.40E-14	yes	down	3.28	2.96	2.73	2.19	2.85	1.73
ENSMUSG00000055725	Paqr3	0.001083598	yes	up	3.64	3.49	1.85	6.81	6.16	6.65
ENSMUSG00000034203	Chchd4	0.012440846	yes	up	2.64	3.89	2.45	5.49	4.28	5.22
ENSMUSG00000117226	Gm31084	0.000158836	yes	down	1.76	3.78	3.45	0.41	0.63	0.78
ENSMUSG00000053886	Sh2d4a	0.032971507	yes	down	1.93	3.32	3.78	1.39	2.26	1.34
ENSMUSG00000006800	Sulf2	1.35E-07	yes	up	1.78	4.69	2.6	12.55	10.05	8.63
ENSMUSG00000032733	Snx33	0.001793654	yes	up	3.3	2.77	3.02	5.46	5.57	6.28
ENSMUSG00000073600	Prob1	0.000196464	yes	up	2.75	1.96	4.4	14.98	14.41	6.89
ENSMUSG00000093916	Gm379	0.000569411	yes	down	5.46	3.04	0.62	0.07	0.08	0.58
ENSMUSG00000025188	Hps1	0.007064722	yes	down	2.2	3.53	3.41	1.51	2.05	2.09
ENSMUSG00000030086	Chchd6	0.008833816	yes	up	2.5	3.92	2.75	6.71	9.12	5.21
ENSMUSG00000028637	Ccdc30	0.009211041	yes	down	3.4	2.83	2.96	1.28	1.91	0.76
ENSMUSG00000025316	Banp	0.022762479	yes	up	2.35	4.05	2.79	8.91	4.07	10.16
ENSMUSG00000059022	Kcp	1.92E-07	yes	down	2.57	3.75	2.91	1.23	0.94	0.7
ENSMUSG00000033157	Abhd10	0.028604576	yes	down	3.23	3.75	2.29	2.61	1.87	2.19
ENSMUSG00000031155	Pim2	0.001686111	yes	down	2.82	3.83	2.65	1.41	1.7	1.77
ENSMUSG00000068299	Nat8f4	9.51E-05	yes	down	2.2	4.72	2.41	1.04	1.32	1.21
ENSMUSG00000085826	Gm15638	0.000159937	yes	down	5.11	2.41	1.81	1.1	0.29	0.96
ENSMUSG00000023994	Nfya	0.012513383	yes	up	2.21	4.69	2.43	5.9	5.53	5.6
ENSMUSG00000008435	Rdh13	0.024276176	yes	up	2.92	2.35	4.08	4.94	3.62	7.61
ENSMUSG00000019866	Crybg1	2.49E-11	yes	up	2.18	3.61	3.59	11.67	8.11	10.04
ENSMUSG00000020700	Map3k3	0.012818464	yes	up	2.66	3.9	2.82	4.72	4.79	5.4
ENSMUSG00000034525	Ice1	0.022491707	yes	up	2.99	4.01	2.45	5.08	3.7	5.75
ENSMUSG00000060639	H4c9	0.00438646	yes	up	3.73	3.68	2.05	6.85	7.38	13.6
ENSMUSG00000078922	Tgtp1	0.009913583	yes	up	3.37	4.05	2.05	7.65	8.39	34.8
ENSMUSG00000014232	Cluap1	0.002519699	yes	up	3.32	4.11	2.07	6.72	4.94	4.97
ENSMUSG00000072501	Phf20l1	0.000289393	yes	up	2.98	3.04	3.5	5.97	5.48	7.69
ENSMUSG00000026333	Gin1	5.77E-05	yes	up	3.21	3.42	2.93	9.35	7.59	8.53
ENSMUSG00000021765	Fst	0.018026355	yes	down	1.21	7.57	0.81	0.39	1.18	0.68
ENSMUSG00000021514	Zfp369	0.01700509	yes	up	2.98	3.55	3.13	4.91	4	6.04
ENSMUSG00000040761	Spen	1.15E-05	yes	up	3.4	4.2	2.09	4.04	5.02	6.22
ENSMUSG00000022807	Osbpl11	1.03E-07	yes	up	3.38	2.88	3.47	10.48	8.82	8.1
ENSMUSG00000059089	Fcgr4	0.034671103	yes	up	2.92	3.62	3.19	3.64	7.62	10.25
ENSMUSG00000001946	Esam	0.042021024	yes	up	1.17	5.83	2.76	6.67	5.97	9.16
ENSMUSG00000029177	Cenpa	0.000670183	yes	down	2.17	4.08	3.53	0.84	1.34	1.98
ENSMUSG00000040820	Hlcs	0.015498456	yes	down	2.44	3.86	3.54	1.7	2.86	1.78
ENSMUSG00000018160	Med1	0.002403669	yes	up	3.41	3.68	2.83	5.98	5.83	6.89
ENSMUSG00000028089	Chd1l	2.79E-10	yes	up	3.06	3.41	3.45	13.45	8.19	12.19
ENSMUSG00000026361	Cdc73	0.000150629	yes	up	2.83	4.54	2.56	9.57	10.85	13.01
ENSMUSG00000034771	Tle2	0.032447091	yes	down	2.43	4.16	3.34	3.19	0.73	1.42
ENSMUSG00000018927	Ccl6	0.000236927	yes	up	3.76	2.63	3.56	6.22	9.23	7.55
ENSMUSG00000057110	Cntrl	0.000629554	yes	up	2.38	4.05	3.52	13.89	9.18	4.78
ENSMUSG00000028986	Klhl7	0.020517922	yes	up	2.76	3.97	3.27	5.9	5.96	4.41
ENSMUSG00000033970	Rfc3	0.040568194	yes	down	3.44	3.75	2.83	1.56	2.72	1.35
ENSMUSG00000050493	Fam167b	0.003522528	yes	up	3.22	3.26	3.55	6.67	9.07	6.75
ENSMUSG00000038233	Gask1a	1.71E-12	yes	down	2.32	3.34	4.38	0.69	0.43	0.4
ENSMUSG00000034774	Dsg1c	0.001045606	yes	down	1.05	5.58	3.41	0.74	0.75	1.32
ENSMUSG00000036501	Fam13b	2.82E-05	yes	up	2.53	5.53	2	11.5	5.6	7.15
ENSMUSG00000038244	Mical2	0.002903607	yes	up	4.04	3.13	2.94	6	4.99	6.32
ENSMUSG00000063704	Mapk15	0.000179653	yes	down	4.13	1.85	4.15	1.77	0.67	0.39
ENSMUSG00000051359	Ncald	4.60E-24	yes	down	3.31	4.18	2.67	0.44	0.75	0.56
ENSMUSG00000045087	S1pr5	0.012052758	yes	down	3.27	4.42	2.47	1.58	2.07	2.22
ENSMUSG00000030172	Erc1	0.001433671	yes	up	3.57	4.07	2.53	6.2	6.15	5.74
ENSMUSG00000024833	Pola2	0.011616137	yes	down	2.38	3.92	3.89	2.16	2.59	1.53
ENSMUSG00000021715	Cwc27	0.022731906	yes	down	3.6	3.4	3.19	1.71	2.58	1.84
ENSMUSG00000110631	Gm42047	0.000705872	yes	down	2.9	6.21	1.13	1.21	0.62	0.65
ENSMUSG00000020778	Ten1	0.04147716	yes	up	2.8	4.13	3.31	10.28	8.38	6.34
ENSMUSG00000053411	Cbx7	0.034671103	yes	down	2.15	4.7	3.42	1.9	2.82	1.75
ENSMUSG00000037326	Capn15	0.010362726	yes	up	3.68	3.76	2.84	5.38	5.34	6.15
ENSMUSG00000071637	Cebpd	0.04960679	yes	up	1.43	3.56	5.29	9.4	5.57	8.09
ENSMUSG00000021759	Plpp1	4.96E-07	yes	up	3.59	3.81	2.89	10.17	10.78	8.42
ENSMUSG00000034855	Cxcl10	0.002311095	yes	down	2.18	6.71	1.41	0.26	0.61	1.06
ENSMUSG00000029363	Rfc5	0.006344619	yes	down	2.71	3.48	4.11	1.98	3.72	2.34
ENSMUSG00000070392	Gm20634	0.012799539	yes	up	5.4	3.11	1.79	7.25	7.16	13.71
ENSMUSG00000003119	Cdk12	0.002164505	yes	up	3.32	3.88	3.14	4.68	4.61	5.44
ENSMUSG00000023764	Sfi1	0.002663458	yes	down	2.84	4.2	3.35	2.38	1.96	1.82
ENSMUSG00000112294	Gm4129	0.038759997	yes	up	4	3.47	2.92	8.7	6.45	7.33
ENSMUSG00000027175	Tcp11l1	0.002654897	yes	down	4.09	3.25	3.06	0.91	2.15	1.1
ENSMUSG00000032456	Nmnat3	0.009459185	yes	down	2.16	4.28	3.97	1.53	1.73	0.75
ENSMUSG00000052302	Tbc1d30	6.79E-07	yes	down	3.48	2.56	4.38	1.09	1.56	1.06
ENSMUSG00000037885	Stk35	0.001502644	yes	up	3.19	4.1	3.18	7.2	5.62	6.22
ENSMUSG00000068747	Sort1	3.48E-09	yes	down	3.04	4.74	2.71	0.96	0.86	1.47
ENSMUSG00000061718	Ppp1r1b	0.022794492	yes	up	2.93	2.91	4.65	5.57	6.83	7.44
ENSMUSG00000001436	Slc19a1	0.000102748	yes	up	2.57	3.67	4.26	9.15	9.72	7.44
ENSMUSG00000045868	Gvin1	0.000315564	yes	down	2.52	5.74	2.26	0.33	0.55	1.61
ENSMUSG00000005374	Tbl2	0.000222337	yes	up	3.86	3.07	3.62	5.62	7.84	5.9
ENSMUSG00000025742	Prps2	0.002677467	yes	down	2.24	5.16	3.15	1.69	2.12	3.27
ENSMUSG00000038250	Usp38	0.008526467	yes	up	3.18	3.63	3.74	6.61	5.66	5.29
ENSMUSG00000038591	Colec10	0.046489136	yes	up	1.32	5.88	3.36	4.85	6.05	13.34
ENSMUSG00000031842	Pde4c	2.33E-05	yes	down	2.26	4.44	3.88	1.38	1.44	1.34
ENSMUSG00000014498	Ankrd52	0.001255913	yes	up	3.73	3.57	3.29	6.07	5.75	6.88
ENSMUSG00000055024	Ep300	0.03676052	yes	up	3.12	3.72	3.81	5.6	6.67	6.94
ENSMUSG00000074521	Gm14327	0.046229058	yes	up	4.66	2.5	3.5	12.99	5.34	9.73
ENSMUSG00000097321	1700028E10Rik	0.001465918	yes	down	3.23	4.45	2.99	1.91	0.8	1.94
ENSMUSG00000084883	Ccdc85c	0.010418836	yes	down	3.23	3.9	3.56	2.61	2.27	2.37
ENSMUSG00000020284	Cfap410	0.025998651	yes	down	2.33	4.31	4.05	2.2	2.55	2.35
ENSMUSG00000035342	Lzts2	0.000462483	yes	up	2.84	4.56	3.32	6.41	7.48	6.21
ENSMUSG00000037709	Fam13a	0.004296881	yes	down	2.15	4.56	4.01	1.88	2.26	1.44
ENSMUSG00000020381	Mrnip	3.62E-05	yes	down	2.62	4.31	3.82	0.45	1.35	0.56
ENSMUSG00000028715	Cyp4a14	1.96E-11	yes	up	0.8	8.15	1.86	1284.32	814.92	123.46
ENSMUSG00000037475	Thoc2	0.004210519	yes	up	3.59	4.08	3.15	5.31	4.57	5.33
ENSMUSG00000005225	Plekha8	0.010526293	yes	up	4.05	3.85	2.92	7.75	6.56	6.42
ENSMUSG00000037426	Depdc5	0.021070802	yes	down	1.89	4.82	4.16	2.38	1.93	3
ENSMUSG00000032300	1700017B05Rik	3.14E-16	yes	up	3.63	3.65	3.6	11.11	13.09	9.88
ENSMUSG00000072294	Klf12	0.020478782	yes	down	3.46	3.99	3.44	2.82	2.5	3.01
ENSMUSG00000012609	Ttll5	0.024690509	yes	down	2.77	4.89	3.23	2.07	1.62	2.7
ENSMUSG00000015027	Galns	0.027422762	yes	down	3.58	4.15	3.16	2.34	2.15	2.79
ENSMUSG00000072693	Gm10401	0.022521841	yes	down	2.51	6.12	2.27	0.96	0.69	1.37
ENSMUSG00000028525	Pde4b	1.66E-06	yes	down	2.93	5.65	2.38	0.6	1.58	1.26
ENSMUSG00000001930	Vwf	2.89E-07	yes	up	1.03	5.56	4.38	3.55	6.56	4.98
ENSMUSG00000078607	1810010H24Rik	0.018385953	yes	down	2.63	4.18	4.16	1.79	1.94	1.6
ENSMUSG00000058396	Gpr182	6.53E-06	yes	up	1.86	6.04	3.09	9.56	11.36	14.88
ENSMUSG00000038658	Ric1	0.00227088	yes	up	3.05	5.05	2.89	5.46	6.4	5.52
ENSMUSG00000039804	Ncoa5	0.022038304	yes	up	3.89	4.28	2.85	7.83	5.02	6.6
ENSMUSG00000020015	Cdk17	2.56E-06	yes	up	3.52	3.89	3.65	21.69	6.14	21.95
ENSMUSG00000030499	Kctd15	0.011259745	yes	up	3.23	4.51	3.32	7.79	4.8	11.32
ENSMUSG00000030278	Cidec	5.04E-05	yes	up	3.82	3.66	3.59	95.33	112.75	9.41
ENSMUSG00000067203	H2-K2	0.018192113	yes	down	2.29	4.43	4.37	2.25	1.35	1.97
ENSMUSG00000061046	Haghl	0.02628766	yes	down	3.05	4.9	3.14	2.65	2.26	0.97
ENSMUSG00000032086	Bace1	0.000346748	yes	up	3.59	4.23	3.29	8.73	10.33	5.75
ENSMUSG00000029385	Ccng2	3.10E-11	yes	up	3.35	4.52	3.25	18.05	11.95	14.14
ENSMUSG00000046826	Fam187b	0.002220984	yes	up	3.76	3.8	3.57	6.38	9.31	6.91
ENSMUSG00000008763	Man1a2	0.002110162	yes	up	2.96	4.67	3.54	11.65	8.12	7.29
ENSMUSG00000091586	Cyp4f17	0.000435593	yes	up	3.13	4.22	3.85	9.29	8.74	5.16
ENSMUSG00000038954	Supt3	0.023197823	yes	down	3.46	3.81	3.93	2.71	2	1.8
ENSMUSG00000041268	Dmxl2	0.013349018	yes	up	4.19	3.86	3.15	6.51	4.17	6.48
ENSMUSG00000022003	Slc25a30	0.020362682	yes	up	2.29	6.32	2.67	11.21	12.21	4.34
ENSMUSG00000066477	Gm16551	8.65E-06	yes	down	5.45	3.38	2.46	0.98	0.8	1.35
ENSMUSG00000044645	Gm7334	0.00612246	yes	up	3.42	5.72	2.15	8.32	7.01	24.54
ENSMUSG00000045095	Magi1	0.000327134	yes	down	3.61	4.18	3.53	2.57	1.78	3.89
ENSMUSG00000039473	Ubn1	0.001375995	yes	up	3.99	4.11	3.26	5.84	5.58	5.87
ENSMUSG00000022790	Igsf11	7.08E-05	yes	up	4.05	3.36	3.96	10.36	12.91	7.08
ENSMUSG00000020156	Pwwp3a	0.000543592	yes	down	3.55	4.72	3.13	1.9	2.11	2.2
ENSMUSG00000024219	Anks1	0.001637576	yes	up	3.52	4.37	3.52	6.63	7.13	5.29
ENSMUSG00000022812	Gsk3b	0.00075948	yes	up	3.64	4.77	3.01	8.02	7.53	7.77
ENSMUSG00000020669	Sh3yl1	4.94E-10	yes	down	3.08	4.73	3.62	0.87	0.92	1.15
ENSMUSG00000045252	Zfp574	0.031832873	yes	up	3.38	3.61	4.44	6.06	5.6	6.93
ENSMUSG00000010067	Rassf1	0.000169253	yes	up	2.88	4.31	4.26	6.99	8.84	7.8
ENSMUSG00000034422	Parp14	0.009796274	yes	down	3.09	5.41	3.02	1.37	2.37	2.64
ENSMUSG00000000823	Zfp512b	0.002393011	yes	down	3.27	4.86	3.41	2.72	2.58	3.71
ENSMUSG00000116718	Gm49668	0.008760713	yes	up	4.14	1.8	5.69	12.33	13.09	9.18
ENSMUSG00000032109	Nlrx1	0.000115599	yes	down	3.09	4.47	4.08	2.11	2.45	2.2
ENSMUSG00000040430	Pitpnc1	0.010609537	yes	down	3.55	4.06	4.03	1.44	2.31	2.86
ENSMUSG00000066258	Trim12a	0.047781556	yes	down	3.1	5.47	3.09	2.32	2.3	1.13
ENSMUSG00000049323	Smcr8	0.002735968	yes	up	3.99	4.11	3.6	6.73	5.98	7.52
ENSMUSG00000026712	Mrc1	1.06E-08	yes	up	3.23	4.79	3.69	6.51	8.23	14.95
ENSMUSG00000058624	Gda	9.83E-05	yes	up	4.11	4.37	3.24	7.37	6.93	7.28
ENSMUSG00000025041	Nt5c2	0.004259174	yes	up	3.21	5	3.56	6.17	7.44	5.79
ENSMUSG00000035064	Eef2k	1.43E-14	yes	down	3.99	4.34	3.54	1.36	1.62	1.86
ENSMUSG00000032064	Dixdc1	0.000267798	yes	down	2.78	5.44	3.69	1.6	1.96	0.97
ENSMUSG00000030451	Herc2	3.66E-05	yes	up	4.28	3.83	3.84	5.18	5.47	5.49
ENSMUSG00000044167	Foxo1	0.000221564	yes	up	3.23	4.17	4.64	10.12	6.59	9.57
ENSMUSG00000025856	Pdgfa	0.00611043	yes	down	3.12	6.08	2.85	1.6	2.19	2
ENSMUSG00000017830	Dhx58	0.00020369	yes	down	3.42	5.16	3.48	2.01	2.31	1.67
ENSMUSG00000026988	Wdsub1	0.032447091	yes	down	2.37	5.15	4.54	2.84	2.91	2.34
ENSMUSG00000031565	Fgfr1	2.10E-10	yes	down	3.76	4.32	4.08	1.13	1.58	1.68
ENSMUSG00000028890	Mtf1	0.010474158	yes	up	3.94	4.13	4.09	6.79	6.06	6.89
ENSMUSG00000109511	Nup62	1.80E-06	yes	up	4.2	3.85	4.13	10.3	8.53	12.82
ENSMUSG00000026718	Stam	0.002677467	yes	up	3.78	4.73	3.68	8.46	5.6	7.1
ENSMUSG00000029189	Sel1l3	0.000569411	yes	down	3.86	5.73	2.67	2.23	2.22	1.85
ENSMUSG00000033933	Vhl	0.015152287	yes	up	4.3	4.86	3.13	7.02	5.61	7.59
ENSMUSG00000033102	Cdc14b	0.009115794	yes	down	3.29	4.86	4.19	3.14	2.76	2.88
ENSMUSG00000041115	Iqsec2	8.49E-08	yes	up	4.56	2.9	4.96	16.18	12.37	16.03
ENSMUSG00000032264	Zw10	0.001119803	yes	up	3.67	5.46	3.35	7.67	7.05	7.27
ENSMUSG00000036904	Fzd8	0.000541506	yes	down	4.9	4.98	2.6	1.99	2.24	1.3
ENSMUSG00000038582	Pptc7	0.041118738	yes	up	3	3.87	5.61	8.99	6.44	10.47
ENSMUSG00000031217	Efnb1	3.37E-05	yes	up	3.78	4.99	3.72	7.51	7.66	7.37
ENSMUSG00000019997	Ccn2	0.011197565	yes	up	0.66	8.55	3.29	27.18	19.16	40.32
ENSMUSG00000028957	Per3	0.000383506	yes	down	2.2	6.03	4.32	1.86	1.82	0.99
ENSMUSG00000022505	Emp2	0.000732675	yes	down	1.57	8.53	2.47	1.11	1.07	1.12
ENSMUSG00000030287	Itpr2	0.000831849	yes	up	4.17	5.67	2.76	6.15	6.49	7.22
ENSMUSG00000006456	Rbm14	0.001399652	yes	up	4.77	4.4	3.53	8.16	7.1	11.74
ENSMUSG00000014353	Tmem87b	2.05E-13	yes	up	3.27	4.89	4.56	15.99	15.1	11.52
ENSMUSG00000028641	P3h1	0.01501206	yes	up	4.46	4.84	3.49	6.56	7.7	6.44
ENSMUSG00000116508	Gm49463	0.003182067	yes	down	4.32	4.49	4	2.48	2.36	2.9
ENSMUSG00000024145	Pigf	0.000651584	yes	up	3.71	5.37	3.78	8.71	8.34	11.86
ENSMUSG00000109967	Gm45883	0.002677467	yes	down	5.79	4.31	2.76	1.43	2.51	1.36
ENSMUSG00000087382	Ctcflos	0.000122326	yes	up	4.9	5.55	2.42	13.57	8.48	11.99
ENSMUSG00000027630	Tbl1xr1	1.21E-08	yes	up	3.2	6.86	2.84	6.62	11.17	7.74
ENSMUSG00000031161	Hdac6	3.80E-05	yes	down	3.6	5.05	4.25	2.49	2.85	2.29
ENSMUSG00000099009	Rdh16f1	0.002603632	yes	up	4.33	5.09	3.48	6.45	10.04	8
ENSMUSG00000043940	Wdfy3	1.77E-06	yes	up	3.66	5.52	3.73	7.36	6.74	7.75
ENSMUSG00000020175	Rab36	0.005100262	yes	down	4.09	5.32	3.55	1.38	2.04	0.83
ENSMUSG00000072082	Ccnf	0.035280508	yes	up	4.66	3.04	5.26	8.43	10.2	6.42
ENSMUSG00000110755	BC049987	0.031796111	yes	up	5.93	1.27	5.79	12.67	25.76	8.76
ENSMUSG00000037818	Abhd18	0.008607106	yes	down	4.08	4.74	4.18	4.24	4.08	3.18
ENSMUSG00000074634	Tmem267	0.026828366	yes	up	3.86	3.59	5.56	7.21	9.84	11.24
ENSMUSG00000022466	Rpap3	0.043619607	yes	down	4.23	5.6	3.32	2.49	3.71	2.81
ENSMUSG00000009654	Oit3	1.21E-06	yes	up	2.16	7.67	3.34	16.74	13.73	17.06
ENSMUSG00000021338	Carmil1	0.040192156	yes	up	3.52	4.28	5.42	8.48	7.02	5.48
ENSMUSG00000024168	Tmem204	0.003631251	yes	up	2.18	6.33	4.72	10.11	8.32	11.87
ENSMUSG00000110996	Gm36251	0.04379217	yes	up	2.91	6.71	3.62	12.48	8.24	9.45
ENSMUSG00000030852	Tacc2	1.95E-24	yes	up	3.95	4.48	4.83	28.62	20.55	22.83
ENSMUSG00000061313	Ddhd2	0.003884208	yes	up	4.37	4.06	4.87	14.54	13	5.58
ENSMUSG00000097221	1810049J17Rik	0.020902418	yes	down	0	6.5	6.86	0	0	0.46
ENSMUSG00000047881	Rell1	0.002685469	yes	down	3.79	6.07	3.51	1.85	2.92	2.42
ENSMUSG00000022299	Slc25a32	0.009581698	yes	up	3.66	3.71	6	14.84	7.82	9.03
ENSMUSG00000071645	Tut1	0.004887651	yes	up	4.34	5.4	3.79	6.78	7.71	7.79
ENSMUSG00000006567	Atp7b	5.98E-05	yes	down	3.75	5.45	4.39	2.4	3.07	2.11
ENSMUSG00000030515	Tarsl2	0.019818548	yes	down	3.76	5.29	4.56	3.52	2.72	3.13
ENSMUSG00000026510	Trp53bp2	0.007803862	yes	up	4.31	4.92	4.39	7.48	6.51	6.36
ENSMUSG00000027176	Cstf3	0.008868749	yes	down	4.49	4.28	4.93	1.63	1.54	2.88
ENSMUSG00000035840	Lysmd3	0.000345138	yes	up	3.86	6.06	3.79	11.4	11.09	10.82
ENSMUSG00000038335	Tsr1	0.001921568	yes	up	4.11	5.33	4.29	7.23	8.19	6.58
ENSMUSG00000032596	Uba7	0.023364969	yes	down	5.42	4.62	3.71	1.7	2.15	3.38
ENSMUSG00000024397	Aif1	0.002044808	yes	down	4.64	4.91	4.22	1.72	1.2	2.04
ENSMUSG00000042647	Acad12	0.016326563	yes	down	3.95	5.96	3.86	3.08	2.4	2.29
ENSMUSG00000012429	Mplkip	0.017489835	yes	down	4.35	5.72	3.7	1.58	4.36	2.1
ENSMUSG00000052117	D630039A03Rik	0.000686809	yes	down	5.61	4.43	3.74	1.88	2.53	2.39
ENSMUSG00000031295	Phka2	0.005855265	yes	down	4.53	4.52	4.74	2.71	3.46	2.34
ENSMUSG00000034616	Ssh3	0.004941615	yes	down	3.69	5.31	4.83	2.57	3.28	2.96
ENSMUSG00000052928	Ctif	0.027634566	yes	up	3.84	5.75	4.26	10.78	9.84	4.96
ENSMUSG00000043019	Edem3	0.000116129	yes	up	4.88	4.81	4.19	8.51	7.98	9.18
ENSMUSG00000056300	Zfp981	4.87E-12	yes	up	8.26	1.42	4.21	66.55	94.61	91.35
ENSMUSG00000037750	Fam222b	0.000758437	yes	up	4.69	4.33	4.88	10.28	9.05	8.44
ENSMUSG00000001240	Ramp2	8.18E-07	yes	up	3.18	5.88	4.86	11.67	13.17	12.81
ENSMUSG00000030739	Myh14	0.000562478	yes	down	3.93	4.76	5.27	2.84	3.1	1.42
ENSMUSG00000035042	Ccl5	0.006282937	yes	down	2.43	7.37	4.16	0.3	0.4	1.54
ENSMUSG00000025279	Dnase1l3	0.000660181	yes	up	4.15	4.74	5.13	9.85	9.22	7.21
ENSMUSG00000014850	Msh3	0.001684568	yes	down	3.95	4.61	5.56	2.64	1.93	2.77
ENSMUSG00000113063	Gm34667	8.55E-08	yes	down	2.24	6.62	5.31	1.29	0.82	0.75
ENSMUSG00000055866	Per2	0.002668914	yes	up	4.81	5.41	3.97	8.39	7.23	13.28
ENSMUSG00000032565	Nudt16	0.010039216	yes	down	4.2	4.93	5.07	2.87	3.04	2.65
ENSMUSG00000021140	Pcnx	0.000478985	yes	up	5.44	4.22	4.58	10.9	5.43	5.55
ENSMUSG00000105452	Gm5276	1.61E-05	yes	down	5.05	4.67	4.53	1.45	1.52	0.89
ENSMUSG00000026853	Crat	3.53E-13	yes	up	3.58	7.06	3.66	44.61	50.5	16.31
ENSMUSG00000030660	Pik3c2a	2.35E-15	yes	up	4.71	5.51	4.22	10.31	7.82	10.92
ENSMUSG00000058761	Rnf169	0.006840433	yes	up	4.46	4.78	5.21	8.87	6.8	9.32
ENSMUSG00000042834	Nrep	2.47E-13	yes	down	4.37	7.28	2.84	0.88	0.34	0.23
ENSMUSG00000037343	Taf2	0.018719659	yes	up	3.99	5.35	5.23	8.76	5.21	10.04
ENSMUSG00000056643	Chst13	2.84E-07	yes	up	4.8	5.21	4.59	8.64	10.39	9.88
ENSMUSG00000032528	Vipr1	0.000554415	yes	up	2.23	6.59	5.79	10.93	12.34	16.35
ENSMUSG00000025340	Rabgef1	0.01838007	yes	up	4.48	5.79	4.4	10.32	7.88	6.86
ENSMUSG00000000374	Trappc10	0.002518918	yes	up	4.84	5.07	4.77	8	7.7	8.38
ENSMUSG00000091549	Gm6548	0.00523588	yes	down	4.3	6.48	3.9	2.85	2.05	2.3
ENSMUSG00000033542	Arhgef5	0.000119782	yes	up	4.74	5.86	4.12	8.54	8.46	8.46
ENSMUSG00000022237	Ankrd33b	0.020769256	yes	up	4.14	4.15	6.46	9.28	5.43	11.35
ENSMUSG00000036986	Pml	0.004725798	yes	down	4.53	5.99	4.26	3.3	3.3	3.43
ENSMUSG00000029833	Trim24	0.000154839	yes	up	4.55	5.76	4.51	7.92	7.94	8.46
ENSMUSG00000112539	Gm40787	0.016435957	yes	down	3.23	5.7	5.89	0.9	0.64	0.29
ENSMUSG00000028988	Ctnnbip1	0.008015258	yes	down	3.66	7.3	3.89	2.45	2.64	2.88
ENSMUSG00002076083	Klhl17	0.021457901	yes	down	2.9	6.01	5.98	4.8	3.1	1.95
ENSMUSG00000023988	Bysl	0.040874997	yes	up	5.96	4.52	4.45	7.77	7.99	9.32
ENSMUSG00000095079	Igha	4.75E-05	yes	down	4.35	9.1	1.49	0.41	1.01	0.69
ENSMUSG00000039286	Fndc3b	7.26E-09	yes	up	4.45	6.24	4.26	9.85	11.64	9.46
ENSMUSG00000113393	Gm48415	0.000130728	yes	down	6.38	5.3	3.43	1.75	1.69	2.23
ENSMUSG00000026116	Tmem131	0.000226549	yes	up	4.53	5.43	5.15	9.91	7.76	8.95
ENSMUSG00000024544	Ldlrad4	4.06E-05	yes	down	4.9	4.67	5.56	2.54	2.09	1.34
ENSMUSG00000065954	Tacc1	0.006787386	yes	up	4.88	5.86	4.39	8.23	7.32	9.29
ENSMUSG00000037166	Ppp1r14a	0.000312971	yes	down	5.05	5.31	4.82	0.88	2.17	0.51
ENSMUSG00000028713	Cyp4b1	0.002622244	yes	up	2.32	8.77	4.09	12.63	10.36	14.93
ENSMUSG00000037316	Bag4	0.031173993	yes	up	4.86	4.65	5.68	10.5	7.74	7.61
ENSMUSG00000022032	Scara5	1.09E-09	yes	up	6.92	2.94	5.41	31.32	22.27	32.33
ENSMUSG00000058756	Thra	0.042612469	yes	down	4.06	6.72	4.49	3.3	4.36	3.11
ENSMUSG00000029999	Tgfa	0.000437402	yes	down	5.28	5.79	4.23	2.84	3.09	3.43
ENSMUSG00000033249	Hsf4	0.000257298	yes	down	4.12	5.32	5.88	2.38	2.85	2.28
ENSMUSG00000007817	Zmiz1	0.000493636	yes	up	3.75	6.77	4.82	9.05	9.32	9.1
ENSMUSG00000030159	Clec1b	0.000933946	yes	up	4.12	5.82	5.44	8.52	10.23	15.23
ENSMUSG00000022948	Setd4	0.006168227	yes	down	3.94	8.2	3.27	1.2	0.92	2.64
ENSMUSG00000020650	Bcap29	0.001902622	yes	down	5.16	5.83	4.42	4.36	4.58	2.6
ENSMUSG00000033767	Tmem131l	0.004560842	yes	down	3.94	6.15	5.32	3.48	3.11	3.07
ENSMUSG00000039156	Stim2	0.045138272	yes	down	5.28	6.06	4.09	6.58	3.13	4.09
ENSMUSG00000028402	Mpdz	2.24E-14	yes	down	3.91	6.42	5.13	1.56	1.69	2.18
ENSMUSG00000050069	Grem2	1.07E-06	yes	down	4.17	6.44	4.87	2.06	2.21	2.9
ENSMUSG00000018339	Gpx3	1.43E-07	yes	up	2.42	8.61	4.52	20.56	17.73	27.51
ENSMUSG00000060181	Slc35e3	0.017825659	yes	up	5.52	3.95	6.11	10.68	8.5	13.41
ENSMUSG00000026594	Ralgps2	0.008554918	yes	down	4.57	5.79	5.23	3.18	4.05	3.15
ENSMUSG00000086141	9030622O22Rik	0.001114154	yes	down	5.14	6.35	4.13	2.08	1.68	3.57
ENSMUSG00000060961	Slc4a4	0.000251786	yes	up	5.42	5.25	4.96	13.34	17.46	8.04
ENSMUSG00000021240	Abcd4	0.016435957	yes	up	4.59	4.29	6.79	11.58	11.69	7.77
ENSMUSG00000015133	Lrrk1	0.00674353	yes	down	5.2	5.2	5.27	2.58	2.5	3.16
ENSMUSG00000007476	Lrrc8a	0.00926116	yes	up	5.32	5.12	5.28	10.33	7.02	12.33
ENSMUSG00000034160	Ogt	0.048961855	yes	down	4.64	7.69	3.44	3.19	2.5	3.75
ENSMUSG00000020900	Myh10	0.026449727	yes	down	4.39	7.06	4.34	2.61	3.25	3.49
ENSMUSG00000017723	Wfdc2	3.72E-14	yes	up	3.49	6.4	5.9	21.55	28.9	20.13
ENSMUSG00000044026	Slc35g1	1.07E-07	yes	up	6.17	4.12	5.6	19.15	14.39	18.39
ENSMUSG00000038085	Cnbd2	3.99E-10	yes	up	8.14	4.02	3.75	19.54	18.11	24.83
ENSMUSG00000037262	Kin	0.024597053	yes	down	4.96	5.42	5.59	4.76	3.77	4.8
ENSMUSG00000019080	Mfsd3	0.006577011	yes	down	5.23	5.46	5.42	4.51	5.31	2.82
ENSMUSG00000022957	Itsn1	0.026503992	yes	up	5.98	6.11	4.02	7.94	6.93	11.16
ENSMUSG00000089704	Galnt2	8.55E-12	yes	up	4.55	5.97	5.63	15.83	14.96	13.02
ENSMUSG00000032735	Ablim3	0.003320358	yes	up	5.21	4.97	5.98	12.33	8.53	9.77
ENSMUSG00000020021	Fgd6	0.008834921	yes	up	3.68	6.97	5.52	8.15	8.24	8.46
ENSMUSG00000002083	Bbc3	0.031655731	yes	down	5.1	7.11	3.96	1.97	4.27	3.6
ENSMUSG00000030232	Aebp2	1.03E-08	yes	up	4.05	7.01	5.18	12.81	11.85	15.41
ENSMUSG00000032808	Cyp2c38	3.69E-07	yes	up	3.32	6.51	6.41	20.41	29.93	12.68
ENSMUSG00000085882	2610507I01Rik	3.84E-07	yes	down	4.84	6.69	4.71	2.44	3.78	2.75
ENSMUSG00000035459	Stab2	3.57E-16	yes	up	4.21	6.61	5.5	11.44	12.51	12.45
ENSMUSG00000029217	Tec	1.24E-07	yes	up	4.96	6.14	5.22	11.52	12.46	9.55
ENSMUSG00000025226	Fbxl15	0.008876226	yes	up	4.73	5.83	5.88	9.92	8.87	9.98
ENSMUSG00000034158	Lrrc58	1.44E-05	yes	up	4.96	6.47	5.11	15.73	9.4	22.19
ENSMUSG00000070371	Prss36	0.010508522	yes	down	5.02	5.01	6.53	2.58	3.33	2.7
ENSMUSG00000061175	Fnip2	0.000320211	yes	down	4.49	4.88	7.29	3.24	2.72	2.19
ENSMUSG00000057691	Zfp746	0.000897807	yes	up	5.62	7.34	3.7	12.12	13.21	9.91
ENSMUSG00000019970	Sgk1	0.000222292	yes	up	5	5.66	6.02	16.31	8.97	18.08
ENSMUSG00000063929	Cyp4a32	1.18E-05	yes	up	4.05	6.04	6.63	22.54	19.36	11.21
ENSMUSG00000068876	Cgn	0.003615204	yes	down	4.86	6.61	5.25	3.51	4.04	2.29
ENSMUSG00000035969	Rusc2	0.000957871	yes	up	5.6	5.4	5.74	13.42	12.61	13.01
ENSMUSG00000032579	Hemk1	0.002879108	yes	down	4.75	6.31	5.7	2.16	3.36	3.95
ENSMUSG00000020605	Hs1bp3	0.017040782	yes	down	4.07	7.94	4.83	3.28	3.66	3.87
ENSMUSG00000054723	Vmac	0.005485025	yes	down	4.42	6.97	5.47	3.62	4.07	3.62
ENSMUSG00000018900	Slc22a5	1.43E-15	yes	up	4.56	6.76	5.56	36.09	32.12	18.44
ENSMUSG00000060121	Gemin2	0.00305091	yes	up	5.06	5.75	6.09	12.15	10.02	9.86
ENSMUSG00000020744	Slc25a19	0.017066896	yes	up	6.59	4.45	5.96	7.13	11.29	12.27
ENSMUSG00000028630	Dyrk2	0.00394129	yes	up	4.42	7.36	5.24	9.05	9.74	8.36
ENSMUSG00000023079	Gtf2ird1	0.048009257	yes	up	3.98	7.65	5.4	10.5	9.71	7.63
ENSMUSG00000116995	Gm21926	0.043453568	yes	down	5.97	5.56	5.51	3.77	4.02	3.13
ENSMUSG00000059851	Kmt5c	0.010691676	yes	down	4.95	7.9	4.21	3.75	3.07	4.66
ENSMUSG00000063450	Syne2	0.030343582	yes	down	5.33	6.45	5.29	3.97	2.4	3.12
ENSMUSG00000032175	Tyk2	9.01E-07	yes	down	4.54	7.3	5.24	3.09	3.15	3.38
ENSMUSG00000037440	Vnn1	0.038754605	yes	up	6.18	5.38	5.54	45.96	44.56	4.74
ENSMUSG00000045103	Dmd	2.66E-05	yes	up	5.37	5.85	5.96	12.42	10.96	13.05
ENSMUSG00000078234	Klhdc7a	8.86E-38	yes	down	6.29	5.79	5.14	0.55	0.87	0.7
ENSMUSG00000024042	Sik1	0.012312161	yes	down	3.65	8.84	4.76	2.45	2.55	4.08
ENSMUSG00000047123	Ticam1	0.009588287	yes	up	5.81	5.75	5.72	9.13	8.85	10.1
ENSMUSG00000032492	Pth1r	0.016397733	yes	down	3.75	8.84	4.7	2.7	3.16	4.86
ENSMUSG00000026896	Ifih1	0.000177785	yes	down	4.57	7.39	5.35	3.32	3.82	3.83
ENSMUSG00000006445	Epha2	7.63E-09	yes	up	6.5	5.01	5.83	20.13	16.6	14.89
ENSMUSG00000085189	Gm11963	0.001045606	yes	down	5.26	7.29	4.84	0.6	2.81	0.04
ENSMUSG00000040640	Erc2	0.021964106	yes	down	7.4	5.88	4.16	2.76	4.52	3.85
ENSMUSG00000092329	Galnt2l	7.56E-05	yes	up	5.23	8.14	4.18	14.87	17.22	11.78
ENSMUSG00000022895	Ets2	0.003499254	yes	up	4.2	8.24	5.19	9.92	11.2	9.72
ENSMUSG00000105703	Gm43305	9.92E-24	yes	up	5.27	2.44	9.97	1241.3	663.97	1989.41
ENSMUSG00000021990	Spata13	3.86E-06	yes	down	7.18	6.07	4.45	2.57	2.85	4.35
ENSMUSG00000021895	Arhgef3	0.00095994	yes	up	6.69	5.1	5.95	18.27	12.3	10.99
ENSMUSG00000021636	Marveld2	2.94E-05	yes	down	5.15	8.72	3.94	1.79	2	2.93
ENSMUSG00000024236	Svil	4.91E-07	yes	down	5.77	6.55	5.53	2.9	3.13	3.06
ENSMUSG00000039809	Gabbr2	0.046022795	yes	down	3.34	10.47	4.09	3.11	3.43	3.43
ENSMUSG00000026456	Cyb5r1	0.014469075	yes	down	4.3	9.28	4.34	2.07	3.36	3.88
ENSMUSG00000042705	Commd10	0.019704275	yes	down	3.84	7.67	6.41	3.88	3.69	2.99
ENSMUSG00000071369	Map3k5	6.84E-06	yes	up	5.65	6.31	5.97	19	11.21	13.25
ENSMUSG00000022280	Rnf19a	1.83E-07	yes	up	5.24	7.44	5.4	12.84	11.88	11.26
ENSMUSG00000026249	Serpine2	7.13E-18	yes	up	8.8	4.42	4.86	84.01	38.48	102.68
ENSMUSG00000005198	Polr2a	0.001779183	yes	up	6.09	6.27	5.77	9.09	10.18	9.96
ENSMUSG00000039686	Zer1	3.45E-05	yes	down	5.36	6.64	6.15	3.9	3.99	3.29
ENSMUSG00000014426	Map3k4	5.74E-05	yes	down	4.81	7.83	5.53	6.72	3.83	4.52
ENSMUSG00000068922	Msto1	0.032745712	yes	down	5.18	7.84	5.18	3.1	4.51	4.42
ENSMUSG00000036678	Aaas	0.003447837	yes	down	5.9	5.77	6.66	4.89	3.88	2.97
ENSMUSG00000063590	Slc22a28	0.017588365	yes	down	8.67	4.67	5.03	6.2	0.72	1.94
ENSMUSG00000018995	Nars2	0.014094176	yes	down	5.05	5.39	7.95	4.05	3.02	3.77
ENSMUSG00000058254	Tspan7	0.016643846	yes	up	4.81	9.14	4.47	10.97	9.9	11.35
ENSMUSG00000022025	Cnmd	0.024574045	yes	down	5.91	3.33	9.19	3.54	0.89	1.43
ENSMUSG00000117879	2310015A16Rik	0.037005002	yes	down	8.64	5.46	4.34	1.08	2.89	3.49
ENSMUSG00000029817	Tra2a	0.018450599	yes	up	5.44	8.43	4.61	13.71	7.87	13.83
ENSMUSG00000042429	Adora1	0.00400905	yes	up	3.22	9.6	5.7	9.62	17.37	13.26
ENSMUSG00000039087	Rreb1	4.91E-06	yes	up	5.71	7.14	5.68	11.69	11.16	13.85
ENSMUSG00000036452	Arhgap26	0.042117736	yes	down	8.26	4.06	6.36	3.61	3.14	5.13
ENSMUSG00000028032	Papss1	0.000421336	yes	down	5.85	7.42	5.42	3.34	4.35	3.94
ENSMUSG00000023007	Prpf40b	0.012473751	yes	down	5.03	7.99	5.81	5.57	3.53	3.51
ENSMUSG00000019906	Lin7a	2.88E-08	yes	down	5.51	7.87	5.5	2.76	4.27	2.65
ENSMUSG00000026435	Slc45a3	1.09E-09	yes	up	6.75	3.77	8.37	43.53	27.79	34.32
ENSMUSG00000034610	Tut4	0.016791	yes	down	4.48	7.76	6.65	4.8	3.62	3.25
ENSMUSG00000002910	Arrdc2	0.0093987	yes	up	3.41	5.01	10.52	27.6	13.4	14.03
ENSMUSG00000041827	Oasl1	9.37E-07	yes	down	6.85	6.51	5.79	1.44	3.28	2.07
ENSMUSG00000018401	Mtmr4	2.25E-06	yes	up	6.99	7.12	5.04	15.36	14.19	12.48
ENSMUSG00000022218	Tgm1	5.40E-05	yes	down	5.86	8.7	4.62	0.88	2.25	2.71
ENSMUSG00000020074	Ccar1	0.034918726	yes	up	7.2	6.68	5.39	10.56	9.61	14.96
ENSMUSG00000038023	Atp6v0a2	0.000172493	yes	up	5.54	7.43	6.32	13.6	10.91	9.78
ENSMUSG00000061950	Ppp4r1	0.000378973	yes	up	5.75	6.51	7.04	10.49	10.61	14.11
ENSMUSG00000042790	Rnf214	0.007622784	yes	up	5.69	7.91	5.71	11.85	9.14	12.08
ENSMUSG00000032952	Ap4b1	0.000103819	yes	up	6.01	8.09	5.23	15.51	10.41	15.06
ENSMUSG00000000538	Tom1l2	0.037852911	yes	up	5.41	7.2	6.72	10.22	11.49	6.86
ENSMUSG00000002944	Cd36	8.01E-18	yes	up	3.56	8.4	7.37	42.6	82.42	43.9
ENSMUSG00000052435	Cebpe	1.04E-06	yes	down	6.63	6.9	5.82	2.45	3.39	2.5
ENSMUSG00000070315	4930581F22Rik	3.76E-06	yes	down	7.36	5.97	6.02	4.29	3.49	3.12
ENSMUSG00000042622	Maff	0.000506509	yes	down	3.92	10.43	5.03	2.72	2.22	2.85
ENSMUSG00000028211	Trp53inp1	1.82E-06	yes	up	5.29	6.71	7.41	28.23	12.71	21.91
ENSMUSG00000001763	Tspan33	0.001684568	yes	down	7.11	6.15	6.17	3.47	2.16	3.77
ENSMUSG00000043252	Tmem64	0.001572817	yes	up	6.08	7.98	5.38	10.75	10.37	9.75
ENSMUSG00000032500	Dclk3	1.45E-30	yes	down	5.71	8.65	5.1	0.61	0.95	0.71
ENSMUSG00000042472	Zfp410	0.009796274	yes	up	7.24	5.77	6.45	13.7	9.95	9.65
ENSMUSG00000049755	Zfp672	0.001787086	yes	up	5.76	7.97	5.75	10.61	12.85	8.26
ENSMUSG00000015966	Il17rb	0.022931373	yes	down	3.27	11.36	4.87	2.42	3.43	3.47
ENSMUSG00000036885	Arhgef26	1.56E-05	yes	up	6.25	4.84	8.42	26.87	18.12	21.48
ENSMUSG00000037465	Klf10	0.014600133	yes	up	4.94	7.61	7.06	9.6	16.79	9.77
ENSMUSG00000093456	Gm20662	0.001392952	yes	down	5.73	8.13	5.79	4.24	4.16	5.59
ENSMUSG00000025171	Ubtd1	1.19E-07	yes	up	5.7	6.67	7.29	24.74	16.69	17.06
ENSMUSG00000044068	Zrsr1	0.000106602	yes	up	6.58	7.15	5.97	13.46	11.02	17.94
ENSMUSG00000056131	Pgm3	6.18E-07	yes	up	6.86	8.11	4.74	22.23	22.23	13.77
ENSMUSG00000090213	Tmem189	7.49E-05	yes	up	7.19	5.06	7.48	15.52	26.53	17.22
ENSMUSG00000021707	Dhfr	9.11E-05	yes	down	5.53	7.53	6.71	4.26	4.27	3.43
ENSMUSG00000033706	Smyd5	0.012300826	yes	down	6.2	7.59	6.03	5.07	6.28	3.17
ENSMUSG00000026857	Ntmt1	0.018402977	yes	down	5.32	6.79	7.73	4.52	4.59	2.82
ENSMUSG00000025085	Ablim1	0.038510367	yes	down	4.05	12.04	3.77	2.79	3.7	4.43
ENSMUSG00000018412	Kansl1	0.022001345	yes	up	7	6.37	6.54	11.73	9.75	11.75
ENSMUSG00000055652	Klhl25	0.016677553	yes	up	6.86	6.21	6.86	9.97	10.21	13.72
ENSMUSG00000029196	Tada2b	0.004585233	yes	up	6.34	6.77	6.84	10.63	11.46	10.06
ENSMUSG00000032860	P2ry2	0.008314638	yes	up	6.83	5.81	7.34	11.46	14	12.91
ENSMUSG00000020261	Slc36a1	0.000347014	yes	down	7.36	7.35	5.36	2.66	4.04	4.07
ENSMUSG00000040648	Ppip5k2	5.59E-14	yes	up	6.06	7.56	6.46	22.72	17.16	22.51
ENSMUSG00000030763	Lcmt1	0.007957615	yes	down	5.9	6.78	7.45	3.59	4.66	3.66
ENSMUSG00000036580	Spg20	2.07E-08	yes	up	5.81	8.04	6.36	15.85	14.53	12.67
ENSMUSG00000054889	Dsp	7.31E-10	yes	down	5.27	8.82	6.17	2.64	3.48	2.64
ENSMUSG00000036087	Slain2	2.46E-12	yes	up	8.08	6.74	5.46	20.8	15.94	21.57
ENSMUSG00000038838	Vars2	0.006474491	yes	down	4.99	8.76	6.54	4.63	3.68	3.08
ENSMUSG00000025555	Farp1	5.83E-16	yes	down	7	7.22	6.2	2.13	2.29	2.71
ENSMUSG00000076617	Ighm	0.024875154	yes	down	3.31	7.61	9.55	1.34	4.38	3.3
ENSMUSG00000008730	Hipk1	1.21E-05	yes	up	6	7.4	7.09	15.76	11.79	14.9
ENSMUSG00000028976	Slc2a5	0.000290224	yes	down	6.02	5.3	9.22	2	3.66	1.15
ENSMUSG00000066278	Vps37b	0.000309468	yes	up	6.86	7.42	6.26	10.83	12.76	13.03
ENSMUSG00000033386	Frrs1	0.016323902	yes	down	4.79	9.98	5.77	5.09	5.22	9.74
ENSMUSG00000027203	Dut	0.005766127	yes	down	6.75	8.95	4.94	4.54	2.97	2.65
ENSMUSG00000015568	Lpl	5.40E-05	yes	down	3.68	14.31	2.69	0.91	1.41	2.1
ENSMUSG00000026389	Steap3	6.84E-09	yes	down	6.58	7.91	6.27	3.14	3.72	3.32
ENSMUSG00000020620	Abca8b	3.40E-08	yes	down	5.76	9.01	5.99	3.79	2.93	3.44
ENSMUSG00000041445	Mmrn2	0.02703552	yes	up	5.7	14.39	0.68	6.22	2.73	30.96
ENSMUSG00000063382	Bcl9l	1.13E-05	yes	up	6.71	7.37	6.71	13.58	11.49	16.14
ENSMUSG00000017677	Wsb1	0.025386916	yes	down	3.11	10.51	7.17	3.06	3.15	4.34
ENSMUSG00000064326	Siva1	0.000930107	yes	down	7.32	7.55	5.97	1.03	4.19	2.66
ENSMUSG00000098330	Gtpbp4-ps1	0.001525203	yes	up	5.23	6.83	8.83	13.54	1.35	16.69
ENSMUSG00000067147	Rpl7a-ps11	0.021961438	yes	down	5.39	8.66	6.84	3.51	3.69	4.46
ENSMUSG00000108207	1810059H22Rik	0.000123294	yes	down	5.64	8.16	7.14	2.06	1.1	2.6
ENSMUSG00000029195	Klb	0.008029727	yes	down	5.26	8.93	6.77	6.17	5.16	4.57
ENSMUSG00000072949	Acot1	2.24E-14	yes	up	3.77	9.72	7.53	134.73	62.28	47.52
ENSMUSG00000040722	Scamp5	0.000193064	yes	down	6.3	9.09	5.65	3.74	4.34	4.33
ENSMUSG00000041471	Shld2	3.80E-06	yes	up	8.08	4.97	8	41.82	26.61	40.63
ENSMUSG00000032198	Dock6	0.000420855	yes	down	6.17	11.28	3.6	2.97	2.9	2.96
ENSMUSG00000027634	Ndrg3	0.005475618	yes	up	6.38	8.26	6.48	12.07	9.61	11.3
ENSMUSG00000005483	Dnajb1	0.019502247	yes	up	8.74	6.29	6.13	16.06	8	30.75
ENSMUSG00000040296	Ddx58	0.000230773	yes	down	5.68	9.28	6.26	3.24	4.97	3.78
ENSMUSG00000022951	Rcan1	8.32E-05	yes	up	7.2	8.66	5.38	19.59	12.02	25.3
ENSMUSG00000101514	Gm5524	3.67E-08	yes	down	5.82	7.16	8.26	2.72	2.62	2.79
ENSMUSG00000073139	Tmem185a	0.04229725	yes	up	6.17	9.63	5.44	10.01	11.63	15.55
ENSMUSG00000028044	Cks1b	0.005016393	yes	down	5.24	8.23	7.78	3.57	3.88	3.13
ENSMUSG00000024664	Fads3	0.00026092	yes	down	7.88	7.39	5.99	1.29	1.35	1.6
ENSMUSG00000074896	Ifit3	1.71E-11	yes	down	6.03	8.67	6.72	1.81	2.67	2.3
ENSMUSG00000038279	Nop2	0.001303946	yes	up	7.26	7.67	6.55	12.04	11.34	11.51
ENSMUSG00000040557	Mettl27	0.046817775	yes	down	4.69	10.02	6.77	5.76	3.89	3.43
ENSMUSG00000041341	Atg2b	0.004930029	yes	up	7.49	6.88	7.12	9.69	10.22	10.14
ENSMUSG00000042350	Arel1	0.010913141	yes	up	6.57	8.06	6.94	14	14.9	8.69
ENSMUSG00000042202	Slc35e2	0.012440846	yes	down	6.37	7.4	7.8	5.52	5.56	5.38
ENSMUSG00000034177	Rnf43	0.016180923	yes	down	8.73	7.27	5.58	3.38	5.66	4.23
ENSMUSG00000003555	Cyp17a1	0.004232422	yes	up	2.96	15.16	3.46	25.29	49.36	32.93
ENSMUSG00000023963	Cyp39a1	3.37E-23	yes	up	3.93	11.56	6.1	46.31	38.86	49.44
ENSMUSG00000030364	Clec2h	0.024500974	yes	down	2.06	12.9	6.78	0.82	0.03	1.85
ENSMUSG00000112366	C730027H18Rik	0.000147686	yes	down	13.05	5.21	3.56	2.29	1.25	2.31
ENSMUSG00000070044	Fam149a	2.07E-07	yes	down	7.59	7.38	6.95	4.05	3.17	3.68
ENSMUSG00000043789	Vwce	0.033057986	yes	down	6.94	7.21	7.86	6.02	6.72	4.96
ENSMUSG00000037321	Tap1	0.000383506	yes	down	5.78	8.95	7.42	4.33	4.85	4.64
ENSMUSG00000043687	1190005I06Rik	0.014968895	yes	down	5.35	7.69	9.2	4.27	3.31	2.18
ENSMUSG00000029190	D5Ertd579e	9.83E-05	yes	up	6.81	8.65	6.78	12.44	11.65	10.92
ENSMUSG00000030102	Itpr1	1.02E-11	yes	up	5.22	9.23	7.83	18.15	15.38	20.24
ENSMUSG00000024780	Cdc37l1	0.002725645	yes	up	7.54	8.06	6.77	14.25	10.61	14.58
ENSMUSG00000020263	Appl2	0.000983508	yes	down	5.99	10.42	6.1	4.07	4.21	5.64
ENSMUSG00000033326	Kdm4a	0.002390729	yes	up	7.26	8.58	6.71	11.5	13.15	11.06
ENSMUSG00000022791	Tnk2	0.036503717	yes	up	7.88	8.4	6.29	17.51	9.19	15.83
ENSMUSG00000041417	Pik3r1	8.31E-07	yes	up	7.72	7.44	7.49	17.46	16.15	19.41
ENSMUSG00000024065	Ehd3	1.48E-05	yes	up	4.3	10.71	7.66	22.3	18.93	16.9
ENSMUSG00000032902	Slc16a1	0.007087937	yes	up	6.3	9.52	6.9	12.38	16.44	10.22
ENSMUSG00000026317	Cln8	0.02141593	yes	up	7.56	7.09	8.12	13.34	17.82	8.43
ENSMUSG00000033256	Shf	0.000167898	yes	down	5.61	8.03	9.14	2.69	4.17	2.91
ENSMUSG00000026072	Il1r1	2.43E-05	yes	up	10.77	5.35	6.71	32.96	19.07	34.01
ENSMUSG00000020167	Tcf3	0.001015996	yes	down	6.01	9.83	7.02	4.83	5.49	4.09
ENSMUSG00000049550	Clip1	0.002903607	yes	up	8.19	7.41	7.34	13.36	10.41	13.27
ENSMUSG00000020679	Hnf1b	0.00289929	yes	down	7.18	8.74	7.04	5	5.84	4.67
ENSMUSG00000034194	R3hcc1	0.032258044	yes	down	6.41	9.45	7.12	4.26	6.34	4.54
ENSMUSG00000032261	Sh3bgrl2	0.001197704	yes	down	7.03	9.75	6.43	5.41	5.37	4.65
ENSMUSG00000030590	Fam98c	0.000136488	yes	down	5.83	9.4	8	3.83	3.61	3.28
ENSMUSG00000042349	Ikbke	7.78E-05	yes	down	7.61	9.89	5.77	2.83	4.53	2.38
ENSMUSG00000015176	Nolc1	0.001628512	yes	up	8.01	8.47	6.82	14.2	12.89	13.84
ENSMUSG00000001018	Snapin	0.018683939	yes	down	6.55	9.04	7.77	6.01	6.39	4.44
ENSMUSG00000118631	Gm53019	0.00680794	yes	down	12.24	3.31	7.86	3.28	4.66	2.48
ENSMUSG00000050423	Ppp1r3g	0.000718544	yes	down	1.71	19.77	2.02	0.46	0.36	0.13
ENSMUSG00000022129	Dct	0.013087448	yes	up	9.82	1.74	11.98	27.43	41.27	21.4
ENSMUSG00000062729	Ppox	0.040657271	yes	down	7.99	8.87	6.74	5.46	5.57	4.08
ENSMUSG00000025200	Cwf19l1	0.036077919	yes	down	6.74	8.82	8.11	4.91	5.61	7.12
ENSMUSG00000030201	Lrp6	0.001916026	yes	up	6.16	11.35	6.17	15.58	10.77	12.87
ENSMUSG00000021638	Ocln	8.49E-05	yes	down	5.86	10.9	6.96	3.96	3.5	4.25
ENSMUSG00000114367	Gm48216	0.00267491	yes	down	10.47	7.5	5.78	3.26	1.16	3.11
ENSMUSG00000031775	Pllp	0.005471885	yes	up	9.07	7.31	7.4	15.74	18.08	10.56
ENSMUSG00000031024	Denn2b	1.47E-06	yes	up	8.17	9.03	6.73	17.86	16.39	11.09
ENSMUSG00000025195	Dnmbp	0.037882235	yes	up	5.9	8.86	9.29	17.76	14.4	9.52
ENSMUSG00000069539	Scyl2	1.02E-05	yes	up	7.51	8.49	8.07	15.49	15.15	13.64
ENSMUSG00000034248	Slc25a37	0.001319401	yes	down	7.91	8.65	7.55	5.79	5.99	5.46
ENSMUSG00000036687	Tmem184a	0.023729138	yes	down	8.47	7.16	8.53	3.07	4.83	3.05
ENSMUSG00000031974	Abcb10	0.002393011	yes	down	7.75	9.07	7.35	6.23	4.97	4.99
ENSMUSG00000110353	Gm33543	3.75E-12	yes	down	4.72	11.64	7.85	1.45	1.48	1.65
ENSMUSG00000118671	EPPK1	0.000788296	yes	up	7.58	9.29	7.35	16.82	11.17	13.94
ENSMUSG00000044768	Macir	0.018553843	yes	up	5.47	10.74	8.11	12.41	13.11	22.09
ENSMUSG00000040536	Necab1	0.000155312	yes	down	7.21	9.53	7.6	5.6	5.66	3.86
ENSMUSG00000090877	Hspa1b	0.007571795	yes	up	8.34	9.37	6.65	57.15	10.67	408.73
ENSMUSG00000027889	Ampd2	0.002368867	yes	down	7.83	9.87	6.71	5.88	6.31	5.47
ENSMUSG00000061292	Cyp3a59	5.98E-08	yes	up	9.28	9.81	5.47	20.86	28.34	23.85
ENSMUSG00000056749	Nfil3	1.02E-05	yes	up	10.28	8.67	5.62	29.47	17.37	38.28
ENSMUSG00000029826	Zc3hav1	0.001635984	yes	down	8.03	9.6	6.95	5.05	5.78	6.59
ENSMUSG00000022177	Haus4	0.041537183	yes	down	6.9	9.22	8.53	6.44	5.88	4.51
ENSMUSG00000002227	Mov10	3.69E-16	yes	down	7.52	8.94	8.2	1.81	2.59	2.36
ENSMUSG00000028273	Pdlim5	0.000123572	yes	up	7.33	10.35	7.04	14.91	13.83	18.04
ENSMUSG00000026278	Bok	0.003566408	yes	down	7.18	7.94	9.62	5.23	5.61	6.05
ENSMUSG00000039934	Gsap	4.81E-11	yes	down	7.06	10.7	7.14	2.9	2.48	3.63
ENSMUSG00000054920	Klhl5	0.013047469	yes	down	7.17	8.42	9.31	4.95	5.85	3.45
ENSMUSG00000024165	Jpt2	0.012113179	yes	down	9.17	8.95	6.82	3.76	6.68	4.54
ENSMUSG00000038550	Ciart	0.013658978	yes	up	5.39	5.22	14.34	27.99	19.42	24.02
ENSMUSG00000040483	Xaf1	5.93E-05	yes	down	8.56	9.26	7.24	2.45	2.26	3.82
ENSMUSG00000027074	Slc43a3	1.51E-05	yes	up	5.18	11.43	8.55	21.19	21.5	18.32
ENSMUSG00000022856	Tmem41a	2.04E-05	yes	up	6.62	10.83	7.74	16.83	24.3	16.36
ENSMUSG00000023073	Slc10a2	0.003875858	yes	up	8.06	12.59	4.66	19.95	12.09	39.35
ENSMUSG00000117679	Apbb3	0.022208326	yes	up	9.53	7.95	7.83	14.87	11.78	11.46
ENSMUSG00000038876	Rnf146	0.002668914	yes	up	7.48	10	7.85	15.15	12.65	16.39
ENSMUSG00000029125	Stx18	0.012997112	yes	up	7.7	10.05	7.67	14.39	17.81	11.6
ENSMUSG00000024942	Capn1	1.17E-06	yes	down	7.11	9.91	8.66	4.78	4.8	3.82
ENSMUSG00000030800	Prss8	2.33E-05	yes	down	3.01	14.64	8.08	1.27	2.58	1.55
ENSMUSG00000003518	Dusp3	4.75E-05	yes	up	8.29	10.22	7.34	14.62	22.57	13.07
ENSMUSG00000049971	Glt1d1	8.30E-05	yes	up	7.15	9.65	9.15	15.41	13.81	17.04
ENSMUSG00000041143	Tmco4	7.49E-05	yes	down	6.88	9.87	9.24	5.64	4.34	4.73
ENSMUSG00000026491	Ahctf1	2.07E-06	yes	up	9.43	8.95	7.7	14.42	11.33	11.97
ENSMUSG00000017390	Aldoc	5.65E-05	yes	down	6.2	9.19	10.74	2.49	4.72	3.71
ENSMUSG00000040699	Limd2	0.000770505	yes	down	7.63	5.58	12.93	2.95	2.78	4.23
ENSMUSG00000031665	Sall1	0.008200578	yes	up	9.24	7.9	9	10.52	10.79	12.32
ENSMUSG00000047150	1700001C19Rik	0.022719081	yes	down	8.07	9.4	8.72	6.46	5.72	2.65
ENSMUSG00000002052	Supt6	0.003638042	yes	up	8.77	10.05	7.41	13.53	11.46	13.14
ENSMUSG00000043085	Tmem82	0.006240072	yes	up	8.27	10.42	7.71	15.4	15.33	12.62
ENSMUSG00000112342	Gm47031	0.011191898	yes	down	10.21	9.46	6.75	6.23	3.47	5.03
ENSMUSG00000022744	Cldnd1	0.032354782	yes	up	9.21	9.57	7.68	19.83	12.74	17.37
ENSMUSG00000047446	Arl4a	6.38E-14	yes	up	7.27	9.49	9.73	24.95	28.67	24.96
ENSMUSG00000032187	Smarca4	0.006143198	yes	up	8.82	10.41	7.28	15.75	19.38	11.73
ENSMUSG00000024778	Fas	0.017128628	yes	up	9.02	10.37	7.14	13.11	13.35	20.37
ENSMUSG00000042010	Acacb	0.000339342	yes	up	7.23	6.13	13.34	35	35.77	15.7
ENSMUSG00000026393	Nek7	1.21E-06	yes	up	8.25	10.18	8.3	17.46	15.2	20.37
ENSMUSG00000035958	Tdp2	0.011338915	yes	down	6.42	10.85	9.5	5.09	7.34	4.18
ENSMUSG00000022151	Ttc33	0.00636569	yes	up	9.76	8.36	8.78	13.72	16.06	14.23
ENSMUSG00000056698	Elmod3	0.046848578	yes	up	7.46	10.15	9.36	19.75	23.15	10.15
ENSMUSG00000107068	Gm42742	0.048307571	yes	up	7.13	12.66	7.22	10.3	14.15	16.31
ENSMUSG00000079104	Prps1l3	0.000260792	yes	up	9.34	9.58	8.1	17.53	15	19.95
ENSMUSG00000056962	Jmjd6	0.048089984	yes	up	8.99	8.54	9.5	14.11	13.03	18.39
ENSMUSG00000053553	3110082I17Rik	1.91E-14	yes	down	6.38	13.56	7.13	1.02	1.88	0.6
ENSMUSG00000030272	Camk1	0.017570971	yes	down	6.32	12.66	8.1	6.08	4.88	5.44
ENSMUSG00000022836	Mylk	4.21E-05	yes	up	8.88	8.21	10.06	20.06	17.6	14.61
ENSMUSG00000026791	Slc2a8	0.001955331	yes	down	7.45	9.98	9.76	5.74	5.86	5.9
ENSMUSG00000050931	Sgms2	1.40E-05	yes	down	6.25	11.69	9.28	3.56	4.48	2.47
ENSMUSG00000029575	Mmab	0.000979168	yes	down	10.08	8.17	9.05	3.8	5.89	2.82
ENSMUSG00000031090	Nadsyn1	0.004602828	yes	down	7.98	9.33	10.05	6.21	6.47	6.53
ENSMUSG00000030207	Fam234b	0.001129304	yes	up	8.79	8.32	10.33	15.72	16.88	20.55
ENSMUSG00000028035	Dnajb4	0.029530705	yes	up	9.07	10.67	7.71	14.77	12.56	20.74
ENSMUSG00000028643	Svbp	0.024790105	yes	down	6.62	9.83	11.03	4.52	5.12	5.72
ENSMUSG00000022848	Slc49a4	0.007588146	yes	up	9.56	6.99	10.96	23.29	19.81	18.04
ENSMUSG00000056952	Tatdn2	0.000528936	yes	up	8.63	10.8	8.11	14.29	14.45	15.61
ENSMUSG00000053646	Plxnb1	0.001452772	yes	down	7.8	12.15	7.65	3.21	4.59	6.85
ENSMUSG00000031887	Tradd	0.006813638	yes	down	8.18	10.68	8.77	5.65	6.88	5.16
ENSMUSG00000012483	Rpa3	0.003007482	yes	down	8.43	8.97	10.25	4.01	5.13	3.79
ENSMUSG00000019731	Slc35e1	0.000617108	yes	up	9.53	10.74	7.39	15.12	15.93	15.55
ENSMUSG00000004446	Bid	0.0096058	yes	down	7.16	11.8	8.76	6.15	7.28	6.24
ENSMUSG00000034930	Rtkn	4.44E-10	yes	down	8.34	13.24	6.16	2.3	3.38	3.03
ENSMUSG00000037400	Atp11b	0.001446106	yes	up	7.37	11.1	9.33	15.71	12.66	17.68
ENSMUSG00000026434	Nucks1	0.000173372	yes	up	8.27	9.18	10.43	17.46	17.11	20.06
ENSMUSG00000037349	Nudt22	0.031703581	yes	down	7.74	11.72	8.47	5.45	5.2	7.61
ENSMUSG00000024220	Zfp523	0.001083598	yes	down	8.04	9.89	10.03	8.47	5.67	5.83
ENSMUSG00000038576	Susd4	1.82E-05	yes	down	12.26	3.35	12.43	2.48	2.02	1.73
ENSMUSG00000000686	Abhd15	0.000417854	yes	up	7.46	10.25	10.43	20.31	25.81	17.89
ENSMUSG00000021133	Susd6	1.17E-09	yes	up	8.02	11.53	8.67	34.75	21.22	32.95
ENSMUSG00000027589	Pcmtd2	0.02310449	yes	down	6.73	11.77	9.74	9.09	6.82	6.05
ENSMUSG00000020108	Ddit4	0.014598677	yes	up	3.68	4.42	20.27	85.92	31.42	136.29
ENSMUSG00000101397	Mug-ps1	4.81E-09	yes	down	9.63	11.97	6.87	2.81	4.16	3.37
ENSMUSG00000011837	Snapc2	0.038759997	yes	down	7.67	10.62	10.4	6.02	7.72	6.34
ENSMUSG00000032066	Bco2	6.97E-08	yes	down	9.24	9.35	10.16	4.31	3.5	2.57
ENSMUSG00000039463	Slc9a8	0.004487121	yes	down	8.58	11.97	8.21	6.28	7.86	6.35
ENSMUSG00000069208	Zfp825	0.040291903	yes	down	10.65	8.31	9.95	5.18	7.25	6.76
ENSMUSG00000018167	Stard3	0.011711203	yes	up	9.4	10.92	8.68	13.76	14.33	18.9
ENSMUSG00000041762	Gpr155	0.038594326	yes	down	6.08	13.76	9.17	4.54	4.41	8.41
ENSMUSG00000078965	Gm12033	0.040565093	yes	up	13.51	11.36	4.3	18.91	24.12	19.65
ENSMUSG00000027598	Itch	0.00153633	yes	up	8.18	11.09	10.07	16.22	14.73	17.19
ENSMUSG00000033355	Rtp4	6.88E-10	yes	down	10.32	11.04	8	3.69	2.75	2.97
ENSMUSG00000054252	Fgfr3	0.017402031	yes	down	8.31	10.45	10.61	7.48	7.1	5.2
ENSMUSG00000079045	Prox1os	0.028187614	yes	down	7.98	11.31	10.13	4.99	7.34	2.85
ENSMUSG00000026656	Fcgr2b	0.000356953	yes	up	7.12	13.31	9.02	17.63	19.7	16.64
ENSMUSG00000030814	Bcl7c	0.049989816	yes	down	10.47	9.83	9.17	7.01	6.75	5.28
ENSMUSG00000030340	Scnn1a	0.000870408	yes	down	8.77	9.54	11.2	6.08	6.45	5.05
ENSMUSG00000030987	Stim1	3.98E-05	yes	up	9.95	11.66	7.93	16.63	14.43	19.01
ENSMUSG00000022139	Mbnl2	0.000120427	yes	up	8.61	10.76	10.17	16.31	16.21	19.05
ENSMUSG00000015143	Actn1	7.00E-09	yes	down	7.45	12.47	9.69	3.85	5.12	4.47
ENSMUSG00000006517	Mvd	2.60E-06	yes	down	7.82	9.7	12.11	1.71	4.36	2.58
ENSMUSG00000032311	Nrg4	7.90E-26	yes	up	7.88	11.13	10.7	51.66	45.63	64.25
ENSMUSG00000038034	Igsf8	0.000245183	yes	down	5.79	15.36	8.6	3.51	4.06	4.64
ENSMUSG00000115852	Gm52969	9.21E-20	yes	down	10.71	10.3	8.76	2.27	1.53	2.21
ENSMUSG00000004530	Coro1c	0.027239728	yes	down	7.86	12.42	9.53	6.38	6.94	6.96
ENSMUSG00000029556	Hnf1a	0.00160785	yes	up	9.82	10.84	9.17	18.4	14.42	22.19
ENSMUSG00000020737	Jpt1	0.028404244	yes	down	8.9	12.93	8.01	6.88	6.51	7.18
ENSMUSG00000059436	Max	0.000406035	yes	up	9.58	11.64	8.72	15.58	18.24	17.35
ENSMUSG00000090623	Cfhr3	0.006218267	yes	down	11.64	8.5	9.87	6.03	5.62	3.82
ENSMUSG00000063179	Pstk	0.003812263	yes	down	9.4	10.06	10.59	6.35	3.31	6.33
ENSMUSG00000027983	Cyp2u1	7.33E-14	yes	down	12.63	10.07	7.36	2.82	1.59	3.21
ENSMUSG00000027882	Stxbp3	6.93E-05	yes	up	10.34	10	9.73	20.39	22.46	21.66
ENSMUSG00000034522	Zfp395	3.56E-10	yes	down	9.07	12.57	8.44	3.69	4.34	4.6
ENSMUSG00000028776	Tinagl1	5.32E-05	yes	up	7.09	13.2	9.95	19.27	22.27	16.7
ENSMUSG00000031788	Kifc3	0.033897287	yes	down	7.73	16.01	6.53	7.27	8.37	5.6
ENSMUSG00000038301	Snx10	3.96E-19	yes	up	9.17	10.61	10.53	31.42	33.82	36.56
ENSMUSG00000023977	Ubr2	0.000929842	yes	up	9.26	11.69	9.56	18.7	14.4	16.76
ENSMUSG00000031628	Casp3	0.000114155	yes	down	7.5	13	10.06	5.01	5.49	6.63
ENSMUSG00000046079	Lrrc8d	0.000338077	yes	down	9.77	12.03	9.18	6.2	7.68	5.83
ENSMUSG00000051041	Olfml1	0.001274015	yes	down	11.67	7.74	11.65	3.46	5.57	1.39
ENSMUSG00000051510	Mafg	0.037062842	yes	up	9.72	10.91	10.54	20.92	15.87	25.48
ENSMUSG00000032883	Acsl3	4.79E-08	yes	down	6.68	15.81	8.77	2.92	3.74	3.72
ENSMUSG00000070661	Rnf186	0.00475255	yes	down	5.35	22.06	3.85	2.61	3.59	2.52
ENSMUSG00000052040	Klf13	7.56E-05	yes	down	7.99	8.85	14.44	5.58	6.34	4.99
ENSMUSG00000029771	Irf5	7.25E-07	yes	down	10.2	11.96	9.49	1.32	1.9	4.34
ENSMUSG00000027999	Pla2g12a	0.000383506	yes	up	8.69	15.65	7.36	21.19	21.22	20.81
ENSMUSG00000031147	Magix	4.25E-06	yes	down	9.75	11.02	11.02	4.55	6.1	5.61
ENSMUSG00000023495	Pcbp4	8.55E-07	yes	down	7.4	15.86	8.57	4.15	4.42	5.54
ENSMUSG00000097328	Tnfsf12	0.002518918	yes	down	8.28	14.72	8.87	3.81	5.83	6.16
ENSMUSG00000002325	Irf9	0.003884208	yes	down	11.29	10.63	9.99	5.99	4.34	7.61
ENSMUSG00000067889	Sptbn2	6.46E-06	yes	down	8.4	14.1	9.45	6.41	5.36	6.01
ENSMUSG00000034412	Tbc1d10a	0.002936459	yes	down	10.34	12.63	9.01	7.16	8.08	6.75
ENSMUSG00000026944	Abca2	0.039757264	yes	down	12.2	9.07	10.71	8.54	5.7	7.16
ENSMUSG00000024197	Plin3	3.22E-05	yes	up	7.09	16.07	8.85	27.21	30.14	20.79
ENSMUSG00000026259	Ngef	0.000191941	yes	down	7.41	13.86	10.89	6.91	5.02	5.16
ENSMUSG00000029725	Ppp1r35	0.037984938	yes	down	10.33	10.28	11.55	7.99	8.03	7.38
ENSMUSG00000074183	Gsta1	0.024003791	yes	down	5.18	16.57	10.42	1.68	5.05	5.82
ENSMUSG00000042210	Abhd14a	0.003566408	yes	down	7.41	13.83	10.97	5.96	5.65	6.89
ENSMUSG00000034157	Cipc	0.00011779	yes	up	11.21	10.28	10.94	25.61	21.45	23.8
ENSMUSG00000043067	Dpy19l1	4.86E-08	yes	up	10.72	10.69	11.03	31.5	23.22	26.78
ENSMUSG00000067787	Blcap	0.000485952	yes	up	11.06	11.82	9.65	18.52	19.97	18.06
ENSMUSG00000034738	Nostrin	1.30E-06	yes	down	7.77	15.7	9.13	3.51	5.07	4.27
ENSMUSG00000112527	Gm35696	1.73E-15	yes	down	8.18	11.44	12.99	0.77	0.08	0.68
ENSMUSG00000023960	Enpp5	0.000528936	yes	down	10.48	11.04	11.16	6.59	7.14	4.73
ENSMUSG00000024561	Mbd1	0.017902417	yes	up	12.15	8.65	12.07	32.4	14.05	30.08
ENSMUSG00000025332	Kdm5c	4.97E-08	yes	up	11.85	10.16	11.01	24.34	21.44	24.06
ENSMUSG00000052566	Hook2	6.13E-07	yes	down	8.5	12.81	11.74	5.25	5.71	4.17
ENSMUSG00000030847	Bag3	0.000276265	yes	up	11.48	11.58	10.19	27.07	17.63	39.43
ENSMUSG00000026104	Stat1	0.00895201	yes	down	9.56	11.78	11.93	6.6	9.16	6.57
ENSMUSG00000027947	Il6ra	0.00106647	yes	up	8.36	9.14	15.8	32.15	24.64	34.23
ENSMUSG00000038859	Baiap2l1	1.04E-08	yes	up	7.77	14.48	11.12	31.34	26.09	28.45
ENSMUSG00000085241	Snhg3	3.93E-14	yes	up	7.91	14.57	10.89	104.54	50.97	75.91
ENSMUSG00000032194	Kank2	0.012582267	yes	down	8.81	16.42	8.23	6.45	7.77	7.23
ENSMUSG00000024331	Dsc2	0.012300826	yes	down	8.77	15.68	9.07	7.89	7.45	7.67
ENSMUSG00000038145	Snrk	0.000331861	yes	up	9.8	13.75	9.97	18.64	16.6	20.31
ENSMUSG00000115867	Gm17753	1.83E-10	yes	down	10.93	10.52	12.11	2.8	4.86	2.74
ENSMUSG00000074466	Gm15417	0.046848578	yes	down	10.09	11.29	12.25	5.95	7.08	5.7
ENSMUSG00000030562	Nox4	0.001458104	yes	down	9.59	10.7	13.56	6.95	5.34	6.9
ENSMUSG00000042286	Stab1	7.32E-08	yes	up	7.75	14.3	11.83	22.57	15.47	18.89
ENSMUSG00000036390	Gadd45a	0.001438513	yes	down	8.53	20.6	4.81	1.54	5.38	2.86
ENSMUSG00000026848	Tor1b	0.017962067	yes	up	9.62	15.76	8.65	20.47	18.96	14.16
ENSMUSG00000097101	1810034E14Rik	0.001383767	yes	down	7.8	12.27	14.03	5.55	7.66	4.2
ENSMUSG00000024082	Ndufaf7	0.020517922	yes	down	11.38	11.58	11.16	8.28	8.43	7.19
ENSMUSG00000086593	Gm16548	1.17E-07	yes	down	10.13	12.66	11.43	5.03	3.23	3.92
ENSMUSG00000028894	Inpp5b	1.02E-05	yes	up	11.14	13.35	9.77	19.59	18.97	18.5
ENSMUSG00000041769	Ppp2r2d	0.000973481	yes	up	8.29	12.52	13.51	22.92	25.12	18.9
ENSMUSG00000028251	Tstd3	0.001082331	yes	down	9.85	11.38	13.22	7.09	6.62	4.86
ENSMUSG00000029780	Nt5c3	0.01761206	yes	down	8.92	13.55	12	8.95	7.64	9.07
ENSMUSG00000025077	Dclre1a	0.00467546	yes	down	9.56	8.55	16.46	3.28	6.82	4.1
ENSMUSG00000031504	Rab20	0.005711344	yes	down	10.39	14.68	9.53	7.9	6.51	7.64
ENSMUSG00000026304	Rab17	0.008208839	yes	down	10.59	11.79	12.23	4.83	9.24	5.87
ENSMUSG00000078817	Nlrp12	0.004352045	yes	up	10.41	8.35	15.87	48.24	37.12	13.36
ENSMUSG00000101517	4732465J04Rik	9.83E-05	yes	up	13.75	8.11	12.88	46.47	23.94	33.11
ENSMUSG00000020248	Nfyb	3.78E-06	yes	down	9.24	16.23	9.36	6.95	5.25	7.08
ENSMUSG00000031278	Acsl4	0.031416309	yes	down	9.2	17.02	8.65	6.6	6.23	9.37
ENSMUSG00000003949	Hlf	0.012869862	yes	up	12.16	9.75	13.2	27.97	20.59	21.33
ENSMUSG00000048486	Fitm2	1.57E-07	yes	up	9.52	12.31	13.41	50.34	45.77	24.06
ENSMUSG00000063172	Hspb11	0.000138224	yes	down	10.75	13	11.49	5.04	5.54	4.37
ENSMUSG00000002032	Tmem25	0.000110563	yes	down	10.95	14.08	10.24	5.08	4.37	7.04
ENSMUSG00000070327	Rnf213	2.98E-10	yes	down	11.23	13.84	10.3	4.4	4.32	4.4
ENSMUSG00000021185	Dglucy	2.51E-06	yes	down	9.89	14.91	10.68	7.19	8.39	5.48
ENSMUSG00000045374	Wdr81	0.004288111	yes	down	9.81	13.54	12.13	6.68	6.78	8.71
ENSMUSG00000045237	Eola1	0.031418238	yes	down	9.59	13.98	11.93	7.1	9.07	8.52
ENSMUSG00000025277	Abhd6	0.02837025	yes	up	11.99	10.98	12.65	29.16	19.32	16.07
ENSMUSG00000070690	Albfm1	8.15E-05	yes	down	9.08	14.96	11.7	7.43	7.62	7.08
ENSMUSG00000045691	Thtpa	0.001170913	yes	down	11.68	11.57	12.52	7.19	7.92	7.98
ENSMUSG00000074240	Cib3	2.97E-10	yes	down	3.95	19.51	12.34	0.4	0.15	0.18
ENSMUSG00000029059	Prxl2b	0.007763779	yes	up	8.4	15.25	12.19	21.98	20.46	19.41
ENSMUSG00000027865	Gdap2	0.001383767	yes	up	9.82	15.08	10.98	19.02	17.36	21.12
ENSMUSG00000032548	Slco2a1	1.05E-05	yes	down	8.72	18.09	9.16	5.36	3.37	6.42
ENSMUSG00000035517	Tdrd7	0.00491513	yes	down	11.29	10.72	13.96	7.93	6.79	7.19
ENSMUSG00000036104	Rab3gap1	7.44E-05	yes	up	9.9	12.74	13.34	24.22	21.59	19.87
ENSMUSG00000009112	Bcl2l13	0.00523588	yes	up	13.17	12.12	10.76	24.95	27.03	17.72
ENSMUSG00000029185	Fam114a1	0.005766127	yes	down	11.03	14.5	10.52	6.32	9.79	5.03
ENSMUSG00000058056	Palld	0.047991151	yes	up	13.66	13.14	9.31	15.84	14.58	25.13
ENSMUSG00000022636	Alcam	0.000135641	yes	down	8.47	17.38	10.34	6.85	6.16	8.54
ENSMUSG00000037242	Clic4	6.09E-05	yes	up	11.34	14.37	10.5	19.51	20.43	25.27
ENSMUSG00000025372	Baiap2	5.08E-08	yes	up	10.29	14.84	11.09	26.94	22.08	29.04
ENSMUSG00000020459	Mtif2	0.000198506	yes	down	10.19	14.19	11.92	8.28	11.69	7.16
ENSMUSG00000097691	9030616G12Rik	0.002777096	yes	down	13.47	10.88	11.97	3.06	1.35	5.3
ENSMUSG00000068551	Zfp467	2.43E-05	yes	down	9.35	17.01	9.99	6.61	6.28	6.3
ENSMUSG00000025076	Casp7	0.003133493	yes	down	10.77	14.07	11.55	8.52	8.72	6.79
ENSMUSG00000022579	Gpihbp1	0.000159952	yes	up	5.38	20.59	10.71	33.31	36.22	44.38
ENSMUSG00000020085	Aifm2	6.62E-19	yes	up	10.93	12.08	13.69	54.08	49.05	39.03
ENSMUSG00000025314	Ptprj	0.000109435	yes	up	9.33	19.23	8.14	22.35	20.31	28.92
ENSMUSG00000067279	Ppp1r3c	0.000686185	yes	up	18.4	5.58	12.82	228.36	46.85	146.49
ENSMUSG00000041119	Pde9a	0.001061051	yes	down	12.21	14.58	10.17	7.19	7.08	3.02
ENSMUSG00000096727	Psmb9	0.000810359	yes	down	12.28	12.65	12.05	4.99	7.85	6.82
ENSMUSG00000023249	Parp3	0.004797244	yes	down	12.36	14.16	10.63	7.34	9.88	6.06
ENSMUSG00000019718	L3hypdh	0.017694879	yes	up	9.85	13.53	13.81	21.05	24.2	16.79
ENSMUSG00000005320	Fgfr4	0.000209697	yes	down	11.38	14.73	11.3	3.89	6.17	7.97
ENSMUSG00000026097	Ormdl1	0.0003143	yes	down	12.65	14.17	10.71	7.82	8.32	7.23
ENSMUSG00000055322	Tns1	1.46E-18	yes	up	9.75	14.57	13.31	43.42	33.38	34.51
ENSMUSG00000003812	Dnase2a	0.002127326	yes	down	11.14	14.76	11.75	6.57	6.53	7.34
ENSMUSG00000069874	Irgm2	6.42E-09	yes	down	11.02	17.22	9.44	3.12	4.93	5.09
ENSMUSG00000022679	Mpv17l	5.05E-05	yes	down	8.98	13.27	15.55	5.34	10.22	7
ENSMUSG00000019944	Rhobtb1	7.54E-08	yes	up	9.87	12.55	15.46	47.23	28.88	41.49
ENSMUSG00000028542	Slc6a9	2.75E-14	yes	up	9.11	14.6	14.27	62.22	58.63	38.21
ENSMUSG00000023905	Tnfrsf12a	0.008184793	yes	up	13.1	15.01	9.89	19.1	25.12	21.46
ENSMUSG00000032010	Usp2	0.00404464	yes	up	7.86	9.57	20.59	39.05	28.11	43.42
ENSMUSG00000004221	Ikbkg	0.008176284	yes	up	17.91	9.54	10.68	22.77	19.53	31.47
ENSMUSG00000029723	Tsc22d4	0.047142371	yes	down	8.27	18.15	11.78	7.57	5.19	8.49
ENSMUSG00000031626	Sorbs2	7.54E-05	yes	down	10.03	16.43	12.08	7.9	6.15	7.61
ENSMUSG00000032182	Yipf2	0.021003628	yes	down	12.7	14.45	11.59	9.09	9.65	6.89
ENSMUSG00000040964	Arhgef10l	0.016435558	yes	down	9.25	14.4	15.31	9.66	11.22	8.54
ENSMUSG00000001542	Ell2	0.001157905	yes	up	13.33	12.37	13.36	31.19	23.65	32.4
ENSMUSG00000045193	Cirbp	0.031732469	yes	down	7.99	17.12	14	7.46	10.85	6.27
ENSMUSG00000030352	Tspan9	2.34E-05	yes	down	10.02	18.85	10.42	6.7	6.05	8.2
ENSMUSG00000024222	Fkbp5	2.31E-34	yes	up	7.14	12.73	19.51	273.03	249.24	220.88
ENSMUSG00000024537	Psmg2	0.004925145	yes	down	12.75	14.6	12.24	8.33	9.6	7.29
ENSMUSG00000039853	Trim14	0.003884208	yes	down	14.71	14.05	10.86	5.28	9.85	6.26
ENSMUSG00000058835	Abi1	7.55E-11	yes	up	9.15	16.66	13.89	27.89	35.77	40.29
ENSMUSG00000020709	Adap2	8.40E-12	yes	up	11.56	14.91	13.52	36.76	32.18	30.34
ENSMUSG00000022540	Rogdi	0.032588541	yes	down	13.55	10.83	15.69	7.52	10.35	7.62
ENSMUSG00000033105	Lss	1.51E-08	yes	down	11.21	17.55	11.35	5.58	6.83	5.33
ENSMUSG00000022091	Sorbs3	0.042574315	yes	down	7.11	21.3	11.88	6.44	5.65	9.99
ENSMUSG00000009378	Slc16a12	2.23E-05	yes	down	12.41	15.41	12.61	10.3	10.99	9.48
ENSMUSG00000030431	Tmem238	0.019056324	yes	down	19.47	11.54	9.44	6.8	8.77	6.73
ENSMUSG00000004655	Aqp1	1.74E-06	yes	up	8.4	19.8	12.34	34.21	36.76	30.28
ENSMUSG00000085148	Mir22hg	0.005215731	yes	down	12.92	13.61	14.11	7.72	11.72	5.75
ENSMUSG00000059552	Trp53	0.00419276	yes	down	10.75	15.84	14.17	8.59	9.41	9.71
ENSMUSG00000025059	Gk	0.013146307	yes	up	11.42	17.18	12.2	27.11	30.57	16.75
ENSMUSG00000079017	Ifi27l2a	0.020478782	yes	down	10.5	17.79	12.78	5.46	8.72	3.22
ENSMUSG00000031590	Frg1	0.003328942	yes	down	12.8	15.06	13.24	9.25	9.05	8.02
ENSMUSG00000078974	Sec61g	0.045913627	yes	down	12.36	14.27	14.5	9.39	9.02	9.02
ENSMUSG00000047109	Cldn14	5.47E-06	yes	up	10.52	19.91	10.77	57.64	26.7	74.02
ENSMUSG00000004996	Mri1	0.000318991	yes	down	11.03	16.75	13.6	8.03	9.49	6.65
ENSMUSG00000033685	Ucp2	0.000759434	yes	up	8.31	19.69	13.42	31.08	28.54	46.74
ENSMUSG00000000303	Cdh1	3.55E-10	yes	down	10.95	22.04	8.49	2.59	1.1	3.12
ENSMUSG00000066072	Cyp4a10	7.67E-10	yes	up	14.72	10.43	16.34	805.93	550.38	132.93
ENSMUSG00000078853	Igtp	1.67E-05	yes	down	12.48	17.23	11.97	4.56	6.73	7.92
ENSMUSG00000045973	Slc25a51	0.000973481	yes	up	12.95	13.53	15.26	55.27	21.84	75.45
ENSMUSG00000021215	Net1	0.003182067	yes	up	14.56	14.53	12.65	22.19	22.38	23.23
ENSMUSG00000056148	Rdh9	0.042944265	yes	up	11.93	15.34	14.63	16.98	36.48	19.56
ENSMUSG00000039018	Mtg1	0.013324803	yes	down	12.25	17.61	12.05	11	11.16	7.57
ENSMUSG00000024589	Nedd4l	1.10E-08	yes	up	11.95	14.03	16	33.12	29.97	24.56
ENSMUSG00000002871	Tpra1	0.015298663	yes	down	11.46	17.63	12.9	9.82	16.35	9.96
ENSMUSG00000032536	Trak1	0.00178453	yes	up	13.42	15.44	13.22	23.88	20.32	26.48
ENSMUSG00000101698	Gm29562	0.031272425	yes	down	13.14	16.85	12.31	8.22	11.15	4.96
ENSMUSG00000031790	Mmp15	5.06E-07	yes	down	11.45	18.67	12.21	7.22	4.25	3.96
ENSMUSG00000021703	Serinc5	0.000154502	yes	down	11.9	16.51	14.01	6.2	8.13	7.8
ENSMUSG00000047617	Paxx	0.035831426	yes	down	16.28	12.38	13.77	9.86	7.2	9.86
ENSMUSG00000044147	Arf6	0.010630011	yes	up	15.09	17.54	9.95	25.48	23.51	23.29
ENSMUSG00000073409	H2-Q6	0.005086752	yes	down	11.66	15.9	15.03	5.91	8.96	10.78
ENSMUSG00000002661	Alkbh7	0.017588365	yes	down	14.9	15.26	12.45	9.7	8.17	9.93
ENSMUSG00000042041	2010003K11Rik	3.24E-06	yes	up	12.09	18.91	11.63	42.03	68.46	28.26
ENSMUSG00000037499	Nenf	0.010103491	yes	down	11.82	18.33	12.5	8.57	9.61	6.68
ENSMUSG00000014771	Pdcd2	0.020318186	yes	down	13.79	15.51	13.55	10.49	12.3	7.53
ENSMUSG00000059456	Ptk2b	0.000154839	yes	down	12.99	15.74	14.44	9.25	10.75	9.1
ENSMUSG00000031379	Pir	0.024943639	yes	down	9.82	20.24	13.31	7.58	8.16	10.88
ENSMUSG00000021687	Scamp1	0.000417344	yes	down	10.77	17.85	14.87	8.89	10.26	7.52
ENSMUSG00000036391	Sec24a	6.37E-05	yes	up	12.96	17.38	13.16	25.83	27.05	23.25
ENSMUSG00000029153	Ociad2	0.020603984	yes	down	12.58	17.48	13.44	11.2	11.01	7.27
ENSMUSG00000026131	Dst	3.28E-06	yes	up	12.98	16.57	13.97	37.03	26.27	70.07
ENSMUSG00000022516	Nudt16l1	7.37E-05	yes	down	13.53	16.55	13.48	7.02	9.37	7.02
ENSMUSG00000052934	Fbxo31	2.39E-07	yes	up	11.2	13.52	19.04	40.76	41.27	36.36
ENSMUSG00000041939	Mvk	1.79E-05	yes	down	14.83	15.53	13.47	3.82	7.78	3.95
ENSMUSG00000000902	Smarcb1	0.000142318	yes	down	13.74	16.96	13.3	9.34	9.87	8.34
ENSMUSG00000092283	Gm20412	0.002556851	yes	down	13.34	18.92	11.84	5.31	8.59	7.65
ENSMUSG00000071632	2510002D24Rik	6.87E-05	yes	down	14.34	16.37	13.74	8.35	7.26	8.22
ENSMUSG00000034118	Tpst1	8.09E-06	yes	down	13.61	16.88	14.19	7.18	5.37	8.82
ENSMUSG00000034429	Zfp707	6.08E-06	yes	down	14.32	17.89	12.97	7.88	8.06	9.78
ENSMUSG00000026670	Uap1	9.39E-05	yes	up	12.71	17.97	14.58	30.85	23.53	30.5
ENSMUSG00000034858	Fam214a	0.000277011	yes	up	19.37	11.25	14.7	46.96	36.39	32.36
ENSMUSG00000026638	Irf6	3.08E-07	yes	down	12.17	21.63	11.55	4.83	3.74	5.01
ENSMUSG00000001229	Dpp9	1.33E-08	yes	up	15.6	17.09	12.81	30.48	32.49	34.24
ENSMUSG00000096255	Dynlt1b	0.020566998	yes	down	13.47	18.5	13.76	9.58	10	11.05
ENSMUSG00000040472	Rabggta	0.007642056	yes	down	14.83	18.01	12.91	8.34	12.17	9.29
ENSMUSG00000041632	Mrps27	0.00671171	yes	down	14.32	15.56	15.95	10.63	11.81	9.61
ENSMUSG00000057561	Eif1a	8.19E-06	yes	up	13.88	18.65	13.78	27	34.28	33.61
ENSMUSG00000002550	Uck1	0.002670121	yes	up	16.46	14.01	15.89	42.76	43.25	21.69
ENSMUSG00000028132	Tlcd4	1.02E-07	yes	up	12.42	19.84	14.11	46.63	43.02	29.15
ENSMUSG00000005107	Slc2a9	0.001075105	yes	down	12.26	19	15.31	10.61	9.92	9.76
ENSMUSG00000024247	Pkdcc	6.88E-07	yes	down	14.1	16.55	16.08	7.93	8.32	9.68
ENSMUSG00000020988	L2hgdh	0.005606422	yes	down	12.74	18.33	16	12.14	10.09	10.44
ENSMUSG00000110386	Gm42031	1.31E-29	yes	up	16.38	12.95	17.75	103.91	133.23	154.75
ENSMUSG00000020471	Pold2	0.021170388	yes	down	10.08	14.9	22.25	7.37	8.18	11.14
ENSMUSG00000041261	Car8	0.00023313	yes	down	14.5	15.77	16.98	10.31	8.09	6.01
ENSMUSG00000037847	Nmrk1	0.023064789	yes	down	12.91	17.19	17.3	10.93	11.84	8.22
ENSMUSG00000097354	2310001H17Rik	0.000127999	yes	down	14.6	14.29	18.57	11.2	8.47	7.29
ENSMUSG00000026946	Nmi	0.000155312	yes	down	13.89	17.55	16.2	8.88	10.96	8.88
ENSMUSG00000007659	Bcl2l1	0.010335158	yes	up	15.65	17.61	14.74	33	18.68	42.92
ENSMUSG00000032092	Mpzl2	0.045568705	yes	up	15.01	12.32	20.73	43.13	17.1	44.44
ENSMUSG00000035692	Isg15	0.000182336	yes	down	17.61	19.76	10.89	4.78	7.65	6.75
ENSMUSG00000026814	Eng	0.02701738	yes	up	8.55	26.98	13.05	25.59	26.73	34.85
ENSMUSG00000032120	C2cd2l	2.02E-05	yes	up	16.97	17.46	14.36	36.13	35.45	33.8
ENSMUSG00000022550	Adck5	0.000128936	yes	down	16.11	17.94	14.87	8.79	12.8	9.07
ENSMUSG00000021947	Cryl1	0.002685469	yes	down	12.06	21.98	14.88	8.76	12.28	9.68
ENSMUSG00000027762	Sucnr1	5.10E-05	yes	down	18.09	10.91	20.15	5.74	9.29	3.25
ENSMUSG00000117338	Gm49804	0.010756245	yes	down	12.83	19.46	16.9	7.02	7.25	12.37
ENSMUSG00000041598	Cdc42ep4	0.001773886	yes	up	14.61	17.6	17.1	27.19	23.62	31.05
ENSMUSG00000011305	Plin5	3.24E-33	yes	up	12.16	17.21	19.96	202.98	124.79	146.32
ENSMUSG00000028536	2610528J11Rik	0.000272366	yes	down	12.95	18.58	17.88	5.68	9.7	3.92
ENSMUSG00000020986	Sec23a	0.000124028	yes	up	15.55	18.51	15.43	31.36	33.35	24.05
ENSMUSG00000031731	Ap1g1	6.75E-05	yes	up	17.3	18.24	13.99	26.05	24.5	27.33
ENSMUSG00000099146	0610031O16Rik	0.000528659	yes	down	14.05	18.7	16.81	10.09	9.3	9.62
ENSMUSG00000037679	Inf2	0.042637068	yes	down	13.97	22.77	13.15	10.22	13.92	8.82
ENSMUSG00000063730	Hsd3b2	1.89E-13	yes	down	14.74	22.45	13	7.13	3.45	6.15
ENSMUSG00000022946	Dop1b	1.54E-10	yes	up	11.47	24.32	14.6	65.24	34.12	68.47
ENSMUSG00000020107	Anapc16	7.51E-06	yes	up	15.41	16.08	18.92	39.67	35.68	40.02
ENSMUSG00000018861	Fdxr	0.000387105	yes	down	15.18	19.12	16.16	10.92	11.91	8.75
ENSMUSG00000045817	Zfp36l2	0.000182778	yes	up	17.15	21.16	12.35	31.45	29.23	35.23
ENSMUSG00000021981	Cab39l	1.04E-07	yes	up	15.83	17.98	16.99	39.27	31.87	34.27
ENSMUSG00000029836	Cbx3	0.006981056	yes	down	12.8	23.13	15.69	9.83	11.18	12.49
ENSMUSG00000027531	Impa1	0.003811349	yes	down	17.79	20.39	13.57	15.1	11.99	15.13
ENSMUSG00000046447	Camk2n1	0.000245293	yes	down	17.77	20.26	13.97	9.24	8.97	12.25
ENSMUSG00000028655	Mfsd2a	0.002142281	yes	up	2.77	13.63	35.68	271.42	230.43	136.35
ENSMUSG00000023022	Lima1	0.000930107	yes	down	14.1	24.07	14.81	11.55	11.97	10.74
ENSMUSG00000036620	Mgat4b	0.004280078	yes	down	13.97	20.96	18.19	11.91	11.82	9.06
ENSMUSG00000029478	Ncor2	0.01772487	yes	down	18.91	18.26	16.05	11.12	9.52	12.68
ENSMUSG00000030096	Slc6a6	2.06E-07	yes	down	13.51	23.98	15.75	5.74	7.84	9.3
ENSMUSG00000046402	Rbp1	9.53E-08	yes	down	9.75	28.6	15.08	2.41	1.76	5.44
ENSMUSG00000027173	Depdc7	0.003753011	yes	down	20.17	18.22	15.36	10.6	12.75	9.37
ENSMUSG00000009293	Ube2g2	5.20E-17	yes	up	18.91	19.87	15.14	63.23	49.93	70.55
ENSMUSG00000028167	Bdh2	8.74E-09	yes	down	14.93	20.07	19.08	7.83	5.11	6.81
ENSMUSG00000074491	Clec4g	0.000155653	yes	up	13.56	24.03	16.49	35.94	41.21	29.22
ENSMUSG00000036764	Dnajc12	0.001300633	yes	down	21.6	23.89	8.6	2.5	9.3	9.26
ENSMUSG00000018849	Wwc1	0.005250954	yes	down	18.7	21.73	13.94	11.78	11.84	13.06
ENSMUSG00000025271	Pfkfb1	0.004139652	yes	up	17.91	14.08	22.69	43.7	41.73	29.55
ENSMUSG00000049577	Zfpm1	0.008676461	yes	down	19.29	21.47	13.98	11.9	15.08	8.43
ENSMUSG00000033114	Slc35d2	0.01718868	yes	down	20.64	16.14	18.11	11.63	17.21	8.53
ENSMUSG00000104559	Gm43118	0.037862405	yes	down	21.36	15.93	17.64	11.83	13.13	9.83
ENSMUSG00000029672	Fam3c	0.003051053	yes	down	13.73	28.51	13.25	9.04	11.63	11.08
ENSMUSG00000043207	Zmpste24	0.003182342	yes	up	18.55	20.59	16.43	30.71	27.5	34.84
ENSMUSG00000048706	Lurap1l	0.006136047	yes	up	16.18	17.59	22.08	39.45	26.17	45.73
ENSMUSG00000038884	Shfl	0.000175552	yes	down	21.64	16.46	17.87	8.75	11.1	7.54
ENSMUSG00000010755	Cars	0.000163032	yes	down	15.45	20.98	19.6	11.17	11.23	11.79
ENSMUSG00000040479	Dgkz	0.004145015	yes	down	11.9	28.7	15.9	13.11	10.73	12.64
ENSMUSG00000039145	Camk1d	8.16E-18	yes	down	16.04	23.97	16.64	20.21	13.53	19.68
ENSMUSG00000029440	Psmd9	0.008795495	yes	up	15.98	21.45	19.32	32.46	34.16	20.47
ENSMUSG00000022512	Cldn1	2.20E-06	yes	down	15.63	29	12.61	7.28	8.3	8.25
ENSMUSG00000056209	Npm3	4.74E-05	yes	up	14.52	23.66	19.31	62.34	32.39	54.35
ENSMUSG00000070348	Ccnd1	3.35E-07	yes	down	9.9	40.02	7.99	2.76	2.77	4.1
ENSMUSG00000025498	Irf7	6.90E-07	yes	down	17.08	20.74	20.18	8.19	11.08	10.34
ENSMUSG00000019797	Mtres1	0.003566408	yes	down	17.17	25.85	15.01	11.83	11.92	7.66
ENSMUSG00000059248	Septin9	0.011303012	yes	down	19.8	19.4	18.91	12.96	16.08	11.15
ENSMUSG00000050390	C77080	0.011746927	yes	down	16.78	20	21.44	10.74	16.27	9.64
ENSMUSG00000021973	Micu2	1.30E-08	yes	down	16.02	25.21	17.05	9.9	9.94	8.07
ENSMUSG00000032607	Amt	3.07E-05	yes	down	18.89	21.19	18.36	12.44	15	11.97
ENSMUSG00000046997	Spsb4	0.012052758	yes	down	13.33	23.58	21.83	17.78	15.58	7.86
ENSMUSG00000038526	Car14	0.010585069	yes	up	17.98	15.92	25	44.01	34.6	36.85
ENSMUSG00000084383	Gm13370	1.32E-05	yes	down	22.15	20.97	16.01	5.95	7.09	7.07
ENSMUSG00000073002	Vamp5	0.000109056	yes	down	14.83	26.15	18.2	8.12	9.3	8.52
ENSMUSG00000029860	Zyx	0.008417321	yes	up	14.9	23.16	21.16	34.28	28.02	41.81
ENSMUSG00000001911	Nfix	2.49E-10	yes	down	22.38	19.81	18.29	10.62	9.58	9.52
ENSMUSG00000038415	Foxq1	0.007222284	yes	down	4.8	47.51	8.47	2.04	2.89	2.89
ENSMUSG00000030004	Nat8	0.000320211	yes	down	23.12	10.19	28.99	7.02	7.21	6.65
ENSMUSG00000073804	Nps	0.024427371	yes	down	17.25	18.98	26.14	10.57	10.57	9.7
ENSMUSG00000035929	H2-Q4	0.001318243	yes	down	17.33	24.53	21.09	8.78	13.75	14.63
ENSMUSG00000020532	Acaca	0.000285501	yes	down	18.51	19.3	25.18	11.63	13.78	11.52
ENSMUSG00000060512	0610040J01Rik	0.003567642	yes	down	20.46	22.57	19.97	15.52	14.85	11.98
ENSMUSG00000044254	Pcsk9	5.06E-09	yes	down	13.74	33.57	15.8	3.18	4.99	6.86
ENSMUSG00000026227	2810459M11Rik	0.009171421	yes	down	21.07	26.82	15.27	14.82	18.91	15.32
ENSMUSG00000032812	Arap1	4.03E-05	yes	down	18.23	25.05	19.94	9.89	13.4	12.89
ENSMUSG00000052151	Plpp2	0.000987712	yes	down	13.47	32.71	17.65	6.3	11.4	10.57
ENSMUSG00000020831	0610010K14Rik	0.029790022	yes	down	19.31	24.13	20.54	14.39	17.23	10.84
ENSMUSG00000022098	Bmp1	0.006028995	yes	up	21.37	19.95	22.67	38.34	34.39	35.81
ENSMUSG00000034789	Rab24	0.004602448	yes	down	19.63	25.53	18.89	14.55	16.09	9.57
ENSMUSG00000033295	Ptprf	0.002462431	yes	down	20.55	25.91	17.95	16.3	13.24	15.45
ENSMUSG00000033149	Phldb2	0.00160785	yes	down	25.5	17.77	21.33	21.09	20.57	15.67
ENSMUSG00000031819	Emc8	7.92E-05	yes	up	21.6	22.91	20.25	41.36	42.05	41.4
ENSMUSG00000003228	Grk5	1.24E-27	yes	up	22.39	19.03	23.68	116.45	181.99	157.7
ENSMUSG00000036585	Fgf1	4.79E-16	yes	up	20.4	21.66	23.29	92.59	70.83	72.82
ENSMUSG00000061887	Ssbp3	7.55E-11	yes	down	20.17	25.03	20.57	11.75	10.34	9.63
ENSMUSG00000028906	Epb41	1.73E-06	yes	up	20.76	27.45	18.22	39.65	46.4	37.37
ENSMUSG00000028271	Gtf2b	0.000705835	yes	down	21.5	23.37	21.57	13.19	16.07	11.31
ENSMUSG00000024854	Pold4	0.003567015	yes	down	16.38	25.42	24.71	9.99	16.32	8.57
ENSMUSG00000019158	Tmem160	0.005322148	yes	down	25.34	23.72	17.68	14.59	13.02	12
ENSMUSG00000007050	Lsm2	0.014469075	yes	down	20.97	24.87	20.92	16.2	15.59	13
ENSMUSG00000035268	Pkig	0.002334725	yes	up	19.45	26.88	20.51	35.55	39.96	35.43
ENSMUSG00000028383	Hsdl2	1.95E-08	yes	up	20.59	28.15	18.55	75.82	66.88	46.25
ENSMUSG00000034714	Ttyh2	6.88E-05	yes	down	22.78	25.4	19.24	14.17	15.64	13.99
ENSMUSG00000044788	Fads6	0.004498537	yes	down	16.04	33.61	18	12.84	15.02	14.07
ENSMUSG00000040859	Bsdc1	0.000224503	yes	up	19.62	28.89	19.57	35.9	36.27	33.5
ENSMUSG00000034245	Hdac11	6.98E-07	yes	down	19.3	26.01	23.05	11.02	13.6	8.03
ENSMUSG00000107002	0610012G03Rik	0.002130236	yes	down	19.99	27.68	20.73	15.75	16.94	12.99
ENSMUSG00000031796	Cfap20	0.002098336	yes	down	16.93	28.07	23.52	15.73	13.52	12.37
ENSMUSG00000024146	Cript	5.05E-05	yes	up	21.3	24.79	22.49	39.48	38.37	40.59
ENSMUSG00000044393	Dsg2	6.43E-09	yes	down	17.5	30.25	21.19	11.92	12	11.07
ENSMUSG00000022885	St6gal1	6.12E-05	yes	down	21.03	24.8	24.15	12.15	15.41	8.3
ENSMUSG00000035372	1810055G02Rik	0.003631129	yes	up	20.35	13.59	36.39	91.38	95.36	39.9
ENSMUSG00000053436	Mapk14	0.000280362	yes	up	22	28.33	20.11	43.18	35.57	54.81
ENSMUSG00000024378	Stard4	5.10E-25	yes	down	18.91	29.35	22.83	5.79	7.62	5.16
ENSMUSG00000022351	Sqle	1.25E-07	yes	down	24.84	20.67	25.62	4.23	10.12	6.95
ENSMUSG00000026623	Lpgat1	0.001498147	yes	up	21.78	31.93	17.49	39.21	57.52	39.63
ENSMUSG00000022270	Retreg1	2.02E-05	yes	up	13.74	30.13	27.44	75.12	45.35	88.86
ENSMUSG00000048772	Tmem53	0.004367793	yes	down	20.25	30.1	21.14	12.78	18.34	12.47
ENSMUSG00000052926	Rnaseh2a	0.019094306	yes	down	18.21	28.67	24.91	12.99	21.1	10.91
ENSMUSG00000039234	Sec24d	2.47E-05	yes	up	23.56	27.44	21.05	44.67	56.89	37.55
ENSMUSG00000022809	Nr1i2	0.004956621	yes	up	19.68	25.26	27.16	54.84	51.72	32.18
ENSMUSG00000013539	Tango2	6.62E-10	yes	up	23.19	21.39	28.54	75.23	78.07	65.48
ENSMUSG00000005089	Slc1a2	0.01894246	yes	up	27.75	15.22	30.17	43.86	49.44	74.16
ENSMUSG00000078515	Ddi2	0.003007482	yes	up	24.75	30.22	18.43	41.43	36.91	40.75
ENSMUSG00000022443	Myh9	0.007683806	yes	down	20.98	33.86	18.58	13.77	14.99	18.63
ENSMUSG00000003355	Fkbp11	6.98E-06	yes	down	25.5	24.67	23.73	9.78	11.95	6.56
ENSMUSG00000059811	Atl2	3.27E-25	yes	up	23.75	26.28	24.29	86.22	76.18	79.13
ENSMUSG00000000568	Hnrnpd	0.013393696	yes	down	18.99	30.04	25.45	21.12	22.52	10.83
ENSMUSG00000042988	Notum	3.86E-11	yes	down	21.19	29.13	24.48	8.68	11.8	7.18
ENSMUSG00000012042	4930579F01Rik	2.73E-07	yes	down	24.93	23.73	26.21	13.22	11.53	11.42
ENSMUSG00000040746	Rnf167	0.007694463	yes	down	21.53	26.89	26.46	18.65	17.93	14.05
ENSMUSG00000038745	Nlrp6	4.07E-11	yes	down	24.81	28.71	21.8	13.24	12.03	11.74
ENSMUSG00000050628	Ubald2	0.001018869	yes	down	21.76	27.16	26.4	14.85	18.29	16.6
ENSMUSG00000031545	Gpat4	2.49E-11	yes	up	22.01	31.06	22.28	104.22	61.7	108.47
ENSMUSG00000011382	Dhdh	0.000434977	yes	down	21.28	26.82	27.8	16.29	17.52	13.57
ENSMUSG00000062248	Cks2	0.022939541	yes	down	23.11	25.3	27.5	17.54	18.27	16.29
ENSMUSG00000030545	Pex11a	6.24E-17	yes	up	21.21	24.13	30.59	188.29	182.71	96.34
ENSMUSG00000078087	Rps12l1	0.010679302	yes	down	24.24	30.75	21.27	10.83	11.31	15.88
ENSMUSG00000037221	Mospd3	0.002127326	yes	down	23.78	29.5	23.63	19.5	16.01	20.29
ENSMUSG00000039361	Picalm	2.36E-09	yes	up	21.78	31.65	23.58	51.54	46.47	48.24
ENSMUSG00000028240	Cyp7a1	0.000417854	yes	down	26.7	31.84	19.05	6.94	8.8	15.71
ENSMUSG00000041132	N4bp2l1	0.03270092	yes	up	21.8	26.42	29.93	47.48	33.6	45.59
ENSMUSG00000069972	Rps13-ps2	0.009643237	yes	down	24.41	36.69	17.5	14.53	12.72	10.96
ENSMUSG00000001525	Tubb5	0.004797244	yes	down	24.26	30.08	24.93	13.23	16.4	21.62
ENSMUSG00000038615	Nfe2l1	1.78E-06	yes	up	24.91	29.56	24.94	60.17	63.47	52.37
ENSMUSG00000046229	Scand1	0.022815132	yes	down	21.32	36.24	22.86	14.74	21.59	11.84
ENSMUSG00000058799	Nap1l1	0.012504283	yes	up	21.29	37.19	21.95	37.87	43.94	50.23
ENSMUSG00000079316	Rab9	0.003752627	yes	up	21.98	32.47	26.07	46.73	46.08	36.73
ENSMUSG00000058997	Vwa8	0.0110997	yes	up	27.94	23.29	29.58	64.42	61.95	33.02
ENSMUSG00000058672	Tubb2a	2.83E-06	yes	up	37.56	23.45	20.06	71.82	111.07	85.01
ENSMUSG00000023150	Ivns1abp	1.22E-09	yes	up	19.05	32.87	29.96	75.08	65.91	68.86
ENSMUSG00000018417	Myo1b	0.019893225	yes	up	26.21	23.85	31.83	50.17	41.39	60.66
ENSMUSG00000025993	Slc40a1	0.04841195	yes	up	19.7	33.8	28.53	40.49	34.59	68.7
ENSMUSG00000076609	Igkc	0.011771704	yes	down	14.34	49.5	18.21	2.11	5.66	13.61
ENSMUSG00000036026	Tmem63b	0.00305091	yes	down	23.94	33.69	24.65	20.49	14.2	18.22
ENSMUSG00000090175	Ugt1a9	0.046811286	yes	up	27.51	35.37	19.83	70.33	62.42	26.95
ENSMUSG00000022051	Bnip3l	6.87E-05	yes	up	20.36	29.92	32.82	58.15	57.81	45.64
ENSMUSG00000073555	Gm4951	3.11E-09	yes	down	27.78	31.98	23.66	14.51	15.82	13.21
ENSMUSG00000081221	Gm14760	0.007769854	yes	up	21.21	33.56	28.91	44.54	49.9	39.86
ENSMUSG00000030042	Pole4	1.66E-24	yes	up	21.98	33.73	28.04	126.57	91.6	100.1
ENSMUSG00000003559	As3mt	0.000297353	yes	up	20.19	38.58	25.34	49.52	54.46	48.42
ENSMUSG00000015357	Clpx	4.17E-09	yes	up	30.6	27.95	25.67	97.42	83.44	63.07
ENSMUSG00000024190	Dusp1	2.07E-05	yes	up	20.78	43.21	20.32	77.89	54.38	101.28
ENSMUSG00000020877	Scrn2	0.013092129	yes	down	25.03	28.36	30.92	19.54	22.4	17.23
ENSMUSG00000037722	Gnpnat1	7.16E-05	yes	down	22.13	37.37	25.13	14.73	21.24	22.74
ENSMUSG00000109482	Gm4756	0.000601147	yes	down	30.05	24.6	30.5	17.41	19.56	14.03
ENSMUSG00000056429	Tgoln1	1.01E-06	yes	up	23.62	34.28	27.43	67.19	68.12	47.75
ENSMUSG00000025504	Eps8l2	2.22E-05	yes	down	28.73	30.51	26.13	18.97	14.66	17.44
ENSMUSG00000067038	Rps12-ps3	0.007893363	yes	down	45.96	23.48	16.89	4.32	10.46	12.36
ENSMUSG00000022562	Oplah	8.37E-08	yes	up	25.16	34.79	26.74	67.16	72.42	51.96
ENSMUSG00000025795	Rassf3	1.69E-10	yes	down	25.11	29.39	32.37	14.06	13.14	12.1
ENSMUSG00000055538	Zcchc24	0.007957615	yes	down	28.24	31.9	28.15	21.38	23.43	16.34
ENSMUSG00000001467	Cyp51	2.84E-07	yes	down	32.76	24.77	31.73	13.7	17.99	9.53
ENSMUSG00000069565	Dazap1	0.000102748	yes	down	23.86	32.52	33.21	23.02	16.62	22.8
ENSMUSG00000006014	Prg4	0.017151064	yes	up	42.26	25.23	22.16	36.11	92.47	92.72
ENSMUSG00000028445	Enho	0.000473198	yes	down	30.56	39.56	19.54	1.26	0.7	5.57
ENSMUSG00000051043	Gprc5c	4.67E-05	yes	down	25.68	34.76	29.38	21.34	21.71	20.72
ENSMUSG00000032898	Fbxo21	5.53E-06	yes	down	23.85	34.68	31.53	10.96	14.96	5.96
ENSMUSG00000003161	Sri	4.75E-05	yes	down	26.28	33.36	30.46	14.52	15.97	18.75
ENSMUSG00000029467	Atp2a2	0.006736517	yes	up	33.69	33.01	23.5	48.35	44.37	64.69
ENSMUSG00000041729	Coro2b	1.68E-21	yes	up	32.26	26.59	32.12	118.89	175.81	177.64
ENSMUSG00000116993	Gm32461	8.47E-05	yes	down	21.36	40.21	29.52	15.26	7.42	14.3
ENSMUSG00000021591	Glrx	1.47E-06	yes	up	27.78	24.79	39.14	102.45	104.14	70.8
ENSMUSG00000038387	Rras	0.006276434	yes	down	24.17	39.33	28.4	19.4	21.88	21.91
ENSMUSG00000057068	Fam47e	0.006805585	yes	down	35.62	23.77	32.53	21.46	16.56	15.5
ENSMUSG00000025854	Fam20c	1.65E-11	yes	down	27.5	38	26.45	13	17.85	10.36
ENSMUSG00000028521	Slc35d1	0.000609349	yes	down	28.34	39.1	25.07	21.19	22.14	19.64
ENSMUSG00000049580	Tsku	0.030665583	yes	up	43.84	11.9	36.84	119.4	100.71	124.2
ENSMUSG00000028064	Sema4a	0.006978772	yes	down	24	41.46	27.63	17.46	24.31	19.66
ENSMUSG00000053560	Ier2	9.46E-07	yes	down	32.38	31.9	29.66	11.2	13.58	17.8
ENSMUSG00000004071	Cdip1	0.008125657	yes	up	27.15	26.25	41.54	72.11	62.99	49.77
ENSMUSG00000021474	Sfxn1	3.26E-09	yes	up	26.52	35.73	32.9	69.99	64.79	62.17
ENSMUSG00000006378	Gcat	2.43E-05	yes	down	29.66	35.78	30.06	16.53	19.45	21.61
ENSMUSG00000015542	Nat9	0.019818548	yes	down	26.69	35.34	33.56	22.12	24.36	20.34
ENSMUSG00000112006	Gm48633	3.45E-12	yes	down	33.95	27.52	34.28	8.24	8.72	9.7
ENSMUSG00000045658	Pid1	0.045344886	yes	up	40.78	26.81	28.74	57.66	58.82	52.82
ENSMUSG00000027502	Rtf2	0.004803186	yes	up	29.09	34.94	32.55	67.9	72.49	41.17
ENSMUSG00000038150	Ormdl3	0.0003143	yes	up	37.37	24.31	35.02	86.54	85.05	63.74
ENSMUSG00000056608	Chd9	1.42E-38	yes	up	29.78	24.86	42.5	376.79	318.44	497.65
ENSMUSG00000021620	Acot12	0.008042121	yes	up	25.95	33.61	37.86	71.96	62.59	44.73
ENSMUSG00000001665	Gstt3	0.01772487	yes	up	31.27	24.56	42.29	51.89	76.98	61.23
ENSMUSG00000046794	Ppp1r3b	6.11E-06	yes	up	33.03	22.1	43.29	118.69	95.72	98.55
ENSMUSG00000011179	Odc1	4.74E-05	yes	up	32.92	43.75	22.68	74.8	63.23	70.29
ENSMUSG00000090038	Gm16573	1.56E-06	yes	up	30.84	21.14	47.73	81.29	80.29	88.16
ENSMUSG00000000594	Gm2a	0.01993578	yes	down	20.76	46.72	32.26	20.82	18.22	24.16
ENSMUSG00000033917	Gde1	1.05E-15	yes	up	30.79	34.49	34.47	87.77	82.64	87.21
ENSMUSG00000034837	Gnat1	9.34E-07	yes	down	23.84	53.01	24.32	6.21	13.56	11.8
ENSMUSG00000026766	Mmadhc	0.041303524	yes	up	33.76	36.01	33.01	63.49	63.03	38.39
ENSMUSG00000038235	F11r	0.006062551	yes	down	25.89	47.28	30.49	21.97	23.62	24.79
ENSMUSG00000022217	Emc9	0.01993578	yes	down	27.29	38.24	38.23	23.42	25.82	23.94
ENSMUSG00000026576	Atp1b1	0.010139343	yes	up	32.2	42.91	28.95	82.97	37.3	114.71
ENSMUSG00000046949	Nqo2	0.001137603	yes	down	24.95	42.63	36.6	24.87	29.32	23.76
ENSMUSG00000021411	Pxdc1	0.000353007	yes	down	31.17	42.21	30.92	21.41	25.18	18.42
ENSMUSG00000024827	Gldc	4.89E-05	yes	up	37.81	34.02	32.91	75.13	60.81	79.25
ENSMUSG00000023031	Cela1	0.018484793	yes	down	41.5	22.96	41.13	25.77	15.06	16.14
ENSMUSG00000033174	Mgll	2.43E-13	yes	up	38.19	31.26	36.51	174.37	175.76	107.85
ENSMUSG00000031645	F11	0.00090135	yes	down	32.46	33.79	39.77	25.65	21.9	20.46
ENSMUSG00000010601	Apol7a	9.16E-22	yes	down	36.48	33.57	36.41	7.97	9.77	6.06
ENSMUSG00000079523	Tmsb10	0.031649167	yes	down	17.77	60.74	29.07	19.53	17.57	16.43
ENSMUSG00000020743	Mif4gd	0.000468994	yes	up	41.86	31.61	34.66	72.1	92.56	82.36
ENSMUSG00000039956	Mrap	1.16E-20	yes	up	46.25	30.29	32.46	237.66	230.33	368.68
ENSMUSG00000021670	Hmgcr	0.000220872	yes	down	21.06	51.55	37.55	18.57	9.44	18.7
ENSMUSG00000028434	Epb41l4b	4.78E-06	yes	down	39.82	34.66	36.4	20.3	18.05	15.34
ENSMUSG00000022742	Cpox	0.004565886	yes	up	44.25	31.66	35.93	94.18	100.43	53.06
ENSMUSG00000044197	Gpr146	2.78E-11	yes	down	25.92	55.1	31.55	9.16	13.95	8.01
ENSMUSG00000036073	Galt	0.004697492	yes	down	33.99	38.71	40.26	25.22	28.67	26.07
ENSMUSG00000041828	Abca8a	0.005095926	yes	down	18.13	56.82	38.12	18.16	7.06	19.64
ENSMUSG00000024052	Lpin2	0.00589127	yes	up	24.46	43.45	46.32	106.55	87.46	50.25
ENSMUSG00000032485	Scap	2.53E-08	yes	down	30.61	43.88	40	21.22	20.94	17.59
ENSMUSG00000024975	Pdcd4	2.11E-07	yes	down	32.39	44.48	37.92	20.92	24.45	19.77
ENSMUSG00000028194	Ddah1	0.023917169	yes	down	37.43	41.85	36.14	26.77	28	13.69
ENSMUSG00000031897	Psmb10	0.008255418	yes	down	31.25	50.48	33.71	19.39	24.69	31.65
ENSMUSG00000024254	Abcg8	0.000109427	yes	down	31.4	48.13	36.22	27.69	24.11	20.98
ENSMUSG00000038418	Egr1	0.000154839	yes	down	69.84	28.72	17.88	0.62	1.59	4.65
ENSMUSG00000029273	Sult1d1	1.19E-11	yes	up	40.42	29.01	47.4	217.64	141.8	284.57
ENSMUSG00000038366	Lasp1	1.47E-06	yes	down	42.07	42.66	34.01	17.51	22.66	23.48
ENSMUSG00000025509	Pnpla2	0.00028365	yes	up	28.47	43.04	47.67	87.24	100.99	63.23
ENSMUSG00000103711	Tstd1	1.11E-05	yes	down	32.92	40.73	45.91	14.99	18.99	20.15
ENSMUSG00000051671	Coa6	0.002145658	yes	up	36.87	36.77	47.37	71.08	78.24	72.1
ENSMUSG00000025396	Hsd17b6	5.74E-08	yes	down	42.54	51.32	28.13	16.02	10.09	9.41
ENSMUSG00000037712	Fermt2	8.39E-05	yes	down	47.55	39.3	35.67	20.74	24.97	22.77
ENSMUSG00000036181	H1f2	1.50E-05	yes	up	35.62	58.59	29.53	84.44	83.94	120.12
ENSMUSG00000056234	Ncoa4	2.33E-12	yes	up	35.85	45.65	42.34	104.96	90.6	108.56
ENSMUSG00000023004	Tuba1b	0.007293262	yes	down	35.2	53.67	35	19.31	26.01	32.17
ENSMUSG00000029470	P2rx4	0.000260792	yes	down	29.58	55.49	39.12	21.18	23.43	27.4
ENSMUSG00000004069	Dnaja3	2.01E-09	yes	up	41.97	41.24	41.57	101.02	89.96	95.13
ENSMUSG00000057346	Apol9a	2.39E-10	yes	down	40.3	56.72	29.15	3.6	3.24	10.65
ENSMUSG00000000876	Pxmp4	5.72E-07	yes	up	40.35	42.62	44.14	109.38	85.46	80.08
ENSMUSG00000069014	Gm5641	0.004780821	yes	down	41.74	50.75	34.69	24.59	34.15	24.32
ENSMUSG00000016024	Lbp	0.000268442	yes	up	58.87	36.02	32.46	92.51	117.78	119.26
ENSMUSG00000047228	A2ml1	0.010808311	yes	down	51.26	41.4	35.62	13.83	31.7	21.97
ENSMUSG00000038375	Trp53inp2	7.55E-11	yes	up	43.15	40.33	44.92	157.01	124.93	111.16
ENSMUSG00000022383	Ppara	0.006714021	yes	up	36.5	58.21	34.08	84.37	76.9	60.08
ENSMUSG00000030972	Acsm5	0.001136453	yes	down	36.01	47.26	46.15	38.81	28.06	24.3
ENSMUSG00000058454	Dhcr7	0.002920009	yes	down	38.89	42.47	49.12	22.91	29.8	29.7
ENSMUSG00000057933	Gsta2	0.035356496	yes	down	30.32	64.2	36.3	12.89	15.29	34.22
ENSMUSG00000019122	Ccl9	0.010606079	yes	down	33.14	72.78	28.17	23.05	23.87	31.76
ENSMUSG00000026179	Pnkd	0.033057986	yes	up	45.46	47.55	41.48	71.61	51.97	66.46
ENSMUSG00000022094	Slc39a14	1.11E-10	yes	up	39.91	51.07	43.55	104.39	116.25	111.04
ENSMUSG00000010607	Pigyl	0.00024518	yes	down	39.11	50.26	45.51	30.11	25.49	26.44
ENSMUSG00000058258	Idi1	3.30E-07	yes	down	52.22	36.72	45.99	10.37	19.36	8.81
ENSMUSG00000021273	Fdft1	1.51E-09	yes	down	40.46	51.09	43.5	21.83	22.44	13.86
ENSMUSG00000034006	Slc66a2	0.007682949	yes	down	42.63	48.29	46.63	30.67	37.93	27.11
ENSMUSG00000020889	Nr1d1	1.12E-11	yes	down	61.01	43.02	35.47	10.15	15.07	8.98
ENSMUSG00000022844	Pdia5	1.51E-12	yes	down	47.1	53.45	39.17	12.51	17.5	19.58
ENSMUSG00000021476	Habp4	5.31E-06	yes	down	41.35	50.42	48.35	33.68	32.11	30.92
ENSMUSG00000049404	Rarres1	0.000507382	yes	up	68.36	13.57	58.33	408.66	539.05	389.46
ENSMUSG00000025810	Nrp1	5.65E-12	yes	down	52.23	45.19	42.98	18.03	16.79	16.29
ENSMUSG00000039063	Echdc3	0.001213243	yes	down	42.83	52.21	46	35.04	34.63	29.23
ENSMUSG00000026822	Lcn2	1.93E-05	yes	up	111.24	14.32	16.11	1119.27	3205.82	2727.56
ENSMUSG00000015165	Hnrnpl	7.96E-09	yes	down	44.05	53.31	44.93	31.21	28.45	29.53
ENSMUSG00000093930	Hmgcs1	2.23E-06	yes	down	48.32	41.59	52.9	16.25	24.71	15.37
ENSMUSG00000064120	Mocs1	0.000534615	yes	up	50.01	44.81	48.67	100.03	88.49	79.93
ENSMUSG00000017707	Serinc3	8.20E-35	yes	up	37.25	55.84	50.56	199.15	201.2	230.14
ENSMUSG00000034936	Arl4d	0.006025519	yes	down	44.09	32.51	67.21	19.82	15.77	31.16
ENSMUSG00000046070	Igfals	0.00049073	yes	down	49.42	50.84	44.2	32.87	23.97	34.63
ENSMUSG00000032602	Slc25a20	0.000331861	yes	up	45.11	48.4	50.98	133.24	131.78	70.64
ENSMUSG00000035811	Ugt2b35	8.79E-12	yes	down	49.09	49.75	48.32	23.57	20.9	22.94
ENSMUSG00000118516	Cyp2d13	0.046531907	yes	down	55.04	47.53	45.85	41.99	38.08	24.29
ENSMUSG00000033318	Gstt2	0.020981948	yes	down	44.41	54.2	50.17	30.73	41.9	25.09
ENSMUSG00000025732	Mcrip2	0.046811286	yes	up	52.8	48.52	48.68	92.22	90.43	62.2
ENSMUSG00000054808	Actn4	0.000457387	yes	up	41.1	64.44	44.55	73.9	71.48	82.66
ENSMUSG00000022261	Sdc2	6.88E-05	yes	down	48.42	52.49	49.73	34.18	29.71	33.75
ENSMUSG00000050777	Tmem37	5.30E-08	yes	up	45.36	62.81	43.74	115.33	92.73	105.32
ENSMUSG00000029761	Cald1	0.003107642	yes	down	44.3	69.38	39.16	35.23	39.13	28.74
ENSMUSG00000023951	Vegfa	0.001944634	yes	down	44.38	73.98	35.15	31	29.25	38.01
ENSMUSG00000002393	Nr2f6	1.26E-05	yes	down	49.48	62.42	42.1	31.91	32.96	25.53
ENSMUSG00000038217	Tlcd2	0.034491377	yes	down	57.41	34.06	62.97	29.86	30.7	38.07
ENSMUSG00000086841	2410006H16Rik	0.003613272	yes	down	40.39	63.18	53.01	25.87	31.34	35.53
ENSMUSG00000008035	Mid1ip1	0.000231693	yes	down	49.67	79.22	28.39	18.52	18.18	29.57
ENSMUSG00000052562	Slc22a30	0.032920203	yes	down	58.7	50.62	48.15	46.86	28.27	34.61
ENSMUSG00000036110	Slc17a2	0.017387277	yes	down	43.52	66.77	48.79	47.12	34.22	35.25
ENSMUSG00000015575	Atp6v0e	1.53E-05	yes	up	49.43	62.9	48.32	81.78	101.43	101.23
ENSMUSG00000025089	Gfra1	7.70E-15	yes	up	46.63	59.64	55.16	127.05	120.54	117.32
ENSMUSG00000026669	Mcm10	0.000720872	yes	down	44.08	60.23	57.52	35.15	18.23	25.79
ENSMUSG00000003721	Insig2	3.38E-21	yes	up	64.4	46.87	51.8	657.77	637.65	344.55
ENSMUSG00000040562	Gstm2	0.000617214	yes	up	52.72	44.15	66.48	85.17	191.35	161.21
ENSMUSG00000100094	1810008I18Rik	8.06E-19	yes	down	33.32	67.26	65.86	24.13	32.84	27.16
ENSMUSG00000109764	Klkb1	2.15E-05	yes	down	50.72	62.96	53.85	33.56	20.94	31.76
ENSMUSG00000073155	1810058I24Rik	0.012432747	yes	down	62.54	54.49	52.26	35.08	44.22	35.43
ENSMUSG00000059325	Hopx	1.84E-08	yes	up	58.79	54.71	56.06	174.15	169.93	118.17
ENSMUSG00000005373	Mlxipl	8.91E-06	yes	down	61.31	57.09	52.39	42.91	31.1	41.3
ENSMUSG00000055912	Tmem150a	5.19E-05	yes	down	49.22	72.29	49.49	35.64	24.78	33.54
ENSMUSG00000028607	Cpt2	4.73E-05	yes	up	57.08	62.52	52.95	131.86	118.23	89.98
ENSMUSG00000059005	Hnrnpa3	0.000432814	yes	down	59.44	72.07	41.9	37.99	37.99	41.26
ENSMUSG00000060002	Chpt1	0.000210293	yes	up	54.65	49.51	69.5	164.09	168.95	101.45
ENSMUSG00000020258	Glyctk	4.80E-09	yes	up	54.49	68.58	50.75	149.66	138.44	118.78
ENSMUSG00000067071	Hes6	1.04E-05	yes	down	60.38	65.46	49.47	37.16	31.87	30.56
ENSMUSG00000042675	Ypel3	0.000973386	yes	down	37.7	71.19	66.85	35.28	27.38	18.38
ENSMUSG00000015112	Slc25a13	0.001143044	yes	up	53.92	63.85	62.52	121.98	94.79	94.2
ENSMUSG00000024070	Prkd3	6.56E-19	yes	down	57.98	71.27	51.83	27.04	27.31	26.28
ENSMUSG00000031604	Msmo1	3.79E-22	yes	down	54.69	59.67	67.28	15.72	18.57	17.16
ENSMUSG00000019368	Sec14l4	1.39E-29	yes	up	49.55	77.34	55.38	240.23	201.68	239.44
ENSMUSG00000021252	Erg28	4.77E-06	yes	down	51.34	71.72	60.4	22.16	38.04	24.35
ENSMUSG00000056091	St3gal5	1.52E-17	yes	up	39.18	56.81	92.55	656.59	525.13	390.48
ENSMUSG00000024866	Acy3	0.000242443	yes	down	61.15	63.53	64.03	39.18	41.37	28.57
ENSMUSG00000027610	Gss	6.46E-10	yes	down	59.53	76.94	52.26	29.59	34.63	37.58
ENSMUSG00000031812	Map1lc3b	0.00014727	yes	up	54.44	73.74	61.49	94.76	126.14	103.49
ENSMUSG00000001604	Tcea3	0.001396295	yes	down	49.1	81.08	62.17	41.76	39.67	46.23
ENSMUSG00000036216	Leap2	4.32E-05	yes	up	75.8	46.18	71.52	199.62	223.93	138.89
ENSMUSG00000029727	Cyp3a13	4.18E-05	yes	up	68.06	74.33	51.82	109.23	160	127.33
ENSMUSG00000054226	Tprkb	3.49E-12	yes	down	58.51	70.94	68.28	35.18	32.41	34.13
ENSMUSG00000031482	Slc25a15	0.001633222	yes	up	73.46	67.33	60.47	136.34	104.44	217.41
ENSMUSG00000060550	H2-Q7	0.047781556	yes	down	62.23	57.02	82.05	36.26	46.04	57.74
ENSMUSG00000044786	Zfp36	0.040719393	yes	down	78.52	64.59	59.05	37.21	25.14	57.58
ENSMUSG00000026730	Pter	1.12E-06	yes	down	73.8	76.17	53.88	32.07	32.8	35.41
ENSMUSG00000047731	Wbp1l	3.60E-07	yes	up	60.84	71.11	76.81	154.5	138.75	139.71
ENSMUSG00000040181	Fmo1	2.33E-12	yes	up	62.82	75.48	71.46	128.2	161.79	140.72
ENSMUSG00000022477	Aco2	3.49E-05	yes	up	66.04	71.93	72.2	148.07	126.76	122.21
ENSMUSG00000032348	Gsta4	0.001635984	yes	down	50.9	94.57	65.01	19.02	12.67	44.33
ENSMUSG00000041798	Gck	1.36E-05	yes	up	85.84	80	45.39	178.51	196.97	161.08
ENSMUSG00000071076	Jund	0.006062551	yes	down	59.61	93.26	58.74	51.8	39.25	49.75
ENSMUSG00000037278	Tmem97	0.018197536	yes	down	66.09	69.72	77.07	39.84	61.78	37.45
ENSMUSG00000090264	Eif4ebp3	1.32E-06	yes	up	41.77	49.22	124.61	360.21	356.14	285.16
ENSMUSG00000012428	Steap4	2.13E-05	yes	up	88.3	73.48	54.18	131.96	230.19	273.92
ENSMUSG00000052837	Junb	0.032630531	yes	down	65.16	95.25	56.5	8.49	12.42	39.97
ENSMUSG00000037580	Gch1	8.65E-06	yes	down	58.15	85.84	74.32	46.84	38.88	44.33
ENSMUSG00000029695	Aass	1.77E-40	yes	up	66.11	84.12	68.94	228.95	227.81	221.1
ENSMUSG00000020917	Acly	5.17E-07	yes	down	54.6	68.5	99.44	28.69	34.1	29.86
ENSMUSG00000010025	Aldh3a2	0.014675082	yes	up	70.11	78.54	75.38	218.9	194.97	77.91
ENSMUSG00000001211	Agpat3	0.004118674	yes	up	75.41	74.88	75.88	136.78	135.95	101.27
ENSMUSG00000028124	Gclm	3.54E-06	yes	down	64.47	87.96	74.87	55.59	56.85	64.8
ENSMUSG00000062762	Ei24	1.57E-05	yes	up	76.85	71.08	80.13	170.83	160.22	141.13
ENSMUSG00000037797	Adh4	0.037013435	yes	down	82.07	75.34	71.27	70.75	46.57	33.9
ENSMUSG00000027533	Fabp5	8.93E-05	yes	down	83.33	101.86	46.63	13.93	39.85	13.73
ENSMUSG00000055850	Rnf181	3.11E-05	yes	down	79.74	82.18	77.21	49.96	54.29	43.85
ENSMUSG00000052085	Dock8	0.001133349	yes	down	95.14	73.63	71.23	76.77	49.19	65.73
ENSMUSG00000027809	Etfdh	0.013830953	yes	up	78.08	79.15	82.96	163.6	166.31	101.52
ENSMUSG00000068246	Apol9b	6.39E-17	yes	down	71.41	103.87	66.52	9.52	8.36	19.8
ENSMUSG00000009566	Fpgs	0.011751518	yes	up	72.71	82.57	88.7	161.73	190.34	104.84
ENSMUSG00000034708	Grn	2.33E-05	yes	up	55.06	112.58	77.63	146.61	178.3	179.65
ENSMUSG00000054072	Iigp1	9.94E-07	yes	down	75.49	90.47	81.9	39.43	54.64	34.17
ENSMUSG00000074227	Spint2	0.001870098	yes	down	86.95	83.39	80.74	49.6	64.74	49.61
ENSMUSG00000043866	Taf10	0.037781256	yes	down	108.24	94.4	60.65	56.97	56.35	48.95
ENSMUSG00000020440	Arf5	0.000413514	yes	down	80.5	102.91	82.55	67.41	63.05	66.26
ENSMUSG00000059824	Dbp	9.27E-16	yes	down	63	120.67	88.45	17.49	21.77	8.94
ENSMUSG00000024900	Cpt1a	0.04410578	yes	up	62.96	124.27	86.97	168.72	204.06	105.07
ENSMUSG00000090150	Acad11	0.025419288	yes	up	83.62	103.1	88.65	179.43	170.63	105.14
ENSMUSG00000028410	Dnaja1	0.006134587	yes	up	111.91	93.91	74.17	188.52	129.54	317.33
ENSMUSG00000079477	Rab7	4.62E-10	yes	up	82.89	107.66	90.43	201.06	190.57	252.83
ENSMUSG00000020122	Egfr	8.15E-05	yes	down	107.98	83.4	89.71	50.48	34.55	67.98
ENSMUSG00000048489	Depp1	7.56E-10	yes	down	148.74	79.91	56.88	20.44	17.38	20.6
ENSMUSG00000020538	Srebf1	2.48E-10	yes	down	90.94	134.81	63.33	31.49	36.38	17.77
ENSMUSG00000041548	Hspb8	0.000634474	yes	up	94.91	116.61	82.11	169.67	151.01	237.61
ENSMUSG00000019082	Slc25a22	5.42E-05	yes	up	81.78	114.54	105.63	280.61	219.45	178
ENSMUSG00000024694	Keg1	0.000491082	yes	down	87.59	112.34	104.97	55.86	20.66	52.32
ENSMUSG00000015890	Amdhd1	2.06E-15	yes	down	80.94	121.51	104.38	46.11	46.74	41.57
ENSMUSG00000073988	Ttpa	3.40E-08	yes	up	101.28	106.74	98.83	196.15	212.56	189.03
ENSMUSG00000039519	Cyp7b1	0.026861778	yes	down	175.31	45.45	86.65	36.36	14.86	32.67
ENSMUSG00000070473	Cldn3	1.77E-09	yes	down	94.65	137	93.81	35.02	56.89	40.27
ENSMUSG00000003623	Crot	0.016643846	yes	down	123.69	110.16	94.44	79.26	77.39	40.63
ENSMUSG00000074264	Amy1	0.028428825	yes	up	99.19	105	137.06	177.37	175.9	197.91
ENSMUSG00000021134	Srsf5	0.013939167	yes	down	92.54	137.33	111.4	68.72	87.45	34.06
ENSMUSG00000021417	Eci2	7.82E-08	yes	up	106.18	115.23	125.07	370.66	330.05	221.24
ENSMUSG00000074639	Rdh16f2	0.003051053	yes	down	107.26	125.08	121.8	57.33	93.15	75.06
ENSMUSG00000064294	Aox3	0.000352403	yes	down	139.2	109.86	107.87	70.9	30.86	51.71
ENSMUSG00000022751	Nit2	3.86E-06	yes	down	120.25	123.97	113.11	72.38	74.79	76.41
ENSMUSG00000026922	Agpat2	0.010039216	yes	up	129.03	111.8	120.42	183.25	214.23	195.98
ENSMUSG00000038092	Hsd3b5	4.86E-06	yes	down	181.48	48.6	135.18	5.41	0.36	1.22
ENSMUSG00000032080	Apoa4	8.70E-10	yes	up	76.21	172.32	117.43	2690.74	3840.03	555.35
ENSMUSG00000109628	BC024386	2.19E-05	yes	down	123.41	122.49	120.6	86.66	75.86	88.81
ENSMUSG00000024892	Pcx	2.00E-12	yes	up	111.3	133.23	129.73	345.9	373.92	271.83
ENSMUSG00000009633	G0s2	3.29E-08	yes	up	126.21	120.15	128.97	692.48	740.48	267.05
ENSMUSG00000020017	Hal	0.000125522	yes	down	98.53	166.61	114.01	69.22	81.95	88
ENSMUSG00000062480	Acat3	9.10E-05	yes	down	130.19	126.95	131.97	85.44	72.53	83.02
ENSMUSG00000032014	Oaf	0.001025953	yes	down	138.89	120.81	129.64	83.61	65.64	92.56
ENSMUSG00000024507	Hsd17b4	0.009623718	yes	up	128.12	134.04	136.52	271.68	265.85	168.93
ENSMUSG00000092545	Gm20319	0.029817533	yes	down	121.06	142.18	137.03	101.39	107.76	60.06
ENSMUSG00000020386	Sar1b	1.27E-06	yes	up	118.56	146.94	137.44	267.07	278.11	219.75
ENSMUSG00000031700	Gpt2	0.011259745	yes	up	108.02	129.64	166.56	279.08	268.8	189.11
ENSMUSG00000033715	Akr1c14	8.47E-08	yes	down	123.7	137.04	146.74	78.06	63.48	61.36
ENSMUSG00000024150	Mcfd2	0.000391553	yes	up	138.26	161.7	114.66	216.56	254.03	233.44
ENSMUSG00000037443	Cep85	1.91E-15	yes	up	150.4	133.31	135.69	385.65	732.46	533.02
ENSMUSG00000024424	Ttc39c	0.02559271	yes	down	126.65	128.48	166.14	124.46	91.95	116.33
ENSMUSG00000049382	Krt8	1.26E-05	yes	down	147.39	161.54	119.65	79.32	94.49	68.78
ENSMUSG00000018796	Acsl1	0.000357185	yes	up	118.68	163.9	146.16	449.24	387.66	199.33
ENSMUSG00000035041	Creb3l3	0.000123572	yes	up	134.1	156.08	138.98	318.46	299.77	228.83
ENSMUSG00000032271	Nnmt	3.07E-05	yes	up	169.32	165.6	102.92	284.68	343.77	556.42
ENSMUSG00000023043	Krt18	1.85E-06	yes	down	140.06	179.35	119.57	42.71	83.68	45.4
ENSMUSG00000020089	Ppa1	0.000230685	yes	up	137.5	186.97	114.67	237.04	242.84	260.37
ENSMUSG00000045294	Insig1	2.31E-05	yes	down	105.9	244.11	92.37	38.2	39.17	69.14
ENSMUSG00000053332	Gas5	0.003621025	yes	down	156.1	158.07	132.09	79.24	99.59	122.4
ENSMUSG00000017950	Hnf4a	7.92E-05	yes	up	144.76	161.27	144.38	278.5	232.8	315.98
ENSMUSG00000081604	Gm11518	0.000381303	yes	down	141.61	209.41	99.79	72	54.42	78.56
ENSMUSG00000031844	Hsd17b2	0.007565966	yes	down	163.83	129.85	157.89	86.48	103.75	104.53
ENSMUSG00000020484	Xbp1	7.91E-05	yes	down	144.37	208.77	119.19	84.35	110.57	77.68
ENSMUSG00000078566	Bnip3	9.12E-06	yes	up	109.56	197.9	177.96	385.32	445.1	324.48
ENSMUSG00000046352	Gjb2	0.020230303	yes	down	169.4	206.79	112.73	101.95	116.67	119.46
ENSMUSG00000020460	Rps27a	0.000521378	yes	down	144.04	198.63	159.08	97.76	116.29	120.88
ENSMUSG00000032018	Sc5d	4.68E-13	yes	down	131.47	240.42	171.41	74.34	85.55	70.27
ENSMUSG00000005514	Por	4.76E-17	yes	up	127.21	221.27	195.72	598.57	561.46	628.29
ENSMUSG00000029630	Cyp3a25	8.30E-05	yes	up	186.01	220.66	164.07	328.24	335.45	325.78
ENSMUSG00000031173	Otc	0.003420637	yes	down	185.32	190.08	198.64	151.75	127.69	119.38
ENSMUSG00000062410	Hsd3b3	1.21E-08	yes	down	201.8	199.56	172.96	94.87	72.27	92.29
ENSMUSG00000040017	Saa4	0.019521405	yes	up	298.42	111.73	171.32	825.29	416.35	991.02
ENSMUSG00000079012	Serpina3m	8.16E-18	yes	up	201.83	164.48	217.61	796.47	1026.06	811.03
ENSMUSG00000074063	Osgin1	0.001822883	yes	down	270.83	242.07	79.57	25.95	32.86	63.76
ENSMUSG00000027422	Rrbp1	3.90E-09	yes	down	178.41	257.73	162.45	86.37	110.5	94.81
ENSMUSG00000039114	Nrn1	3.94E-18	yes	down	173.85	248.06	193.08	80.72	98.05	92.05
ENSMUSG00000029597	Sds	0.00623132	yes	up	113.41	268.82	239.06	448.79	275.15	764.35
ENSMUSG00000026272	Agxt	7.95E-10	yes	down	186.39	281.95	164.65	81.16	71.31	102.39
ENSMUSG00000109644	0610005C13Rik	4.61E-06	yes	down	192.59	249.43	192.15	128.36	146.26	135.44
ENSMUSG00000055737	Ghr	0.008834921	yes	down	214.2	189.77	231.58	184.4	157.49	148.34
ENSMUSG00000062181	Ces3b	0.027422762	yes	down	229.58	186.29	224.2	159.55	93.99	140.68
[truncated: 53 more rows]
